# Supplementary material for: Improving preoperative risk-of-death prediction in surgery congenital heart defects using artificial intelligence model: A pilot study
Source: PLoS One. 2020 Sep 4;15(9):e0238199. doi: 10.1371/journal.pone.0238199 (PMC7473591; doi:10.1371/journal.pone.0238199)
Supplement: S1 Data — (XLSX) [file pone.0238199.s001.xlsx]

## Sheet: Plan1
	ID	Origin	Provider	Gender	Fetal Diagnosis	Prematurity	Maternal Diabetes	Previous Surgeries	Number of Previous Hospitalizations	Number of Previous Surgeries	Chromosomal Syndrome	Down Syndrome	DiGeorge Syndrome	Turnner Syndrome	Willians Syndrome	Edwards Syndrome	Noonan Syndrome	Other Chromosomal Syndrome	Major Noncardiac Strutural Anomaly	Esophageal Atresia	Imperforate Anus	Tracheoesophageal Fistula	Diaphragmatic Hernia	Omphalocele	Fenda Palatina LabioLeporino	Other Anomalies	Preoperative Hematocrit	Preoperative Oxygen Saturation	Diagnosis Category	Truncus	Cardiomyopathy	Partial Anomalous Pulmonary Venous Connection	Total Anomalous Pulmonary Venous Connection	Aortic Aneurysm	Aortic Valve Disease	Mitral Valve Disease	Tricuspid Valve Disease	Aortopulmonary Window	Persistence of the Arterial Canal	Arterial Communication	Atrioventricular Septal Defect	Intraventricular Communication	Coarctation Aorta Aortic Arch Hypoplasia	Miscellaneous	Corrected Transposition of the Great Arteries	CorTriatriatum	Coronary Artery Anomalies	Dual Right Ventricular Outflow Tract	Left Heart HypoplasiaSyndrome
Coluna	1	2	3	4	5	6	7	8	9	10	11	12	13	14	15	16	17	18	19	20	21	22	23	24	25	26	27	28	29	30	31	32	33	34	35	36	37	38	39	40	41	42	43	44	45	46	47	48	49
	59-10	3	4	2	2	2	2	1	1	1	2	2	1	1	1	1	1	1	1	1	1	1	1	1	1	1	4	10	9	1	1	1	1	1	1	1	1	1	1	2	1	1	1	1	1	1	1	1	1
	59-1000	4	1	2	2	2	2	1	1	1	1	1	1	1	1	1	1	1	1	1	1	1	1	1	1	1	2	10	11	1	1	1	1	1	1	1	1	1	2	1	1	1	1	1	1	1	1	1	1
	59-1007	3	1	2	2	2	2	1	1	1	1	1	1	1	1	1	1	1	1	1	1	1	1	1	1	1	4	9	9	1	1	1	1	1	1	1	1	1	1	2	1	1	1	1	1	1	1	1	1
	59-1017	3	1	1	1	1	1	1	1	1	1	1	1	1	1	1	1	1	1	1	1	1	1	1	1	1	4	10	9	1	1	1	1	1	1	1	1	1	1	2	1	1	1	1	1	1	1	1	1
	59-1019	4	3	1	2	3	2	1	1	1	2	1	1	1	1	1	1	2	1	1	1	1	1	1	1	1	3	9	9	1	1	1	1	1	1	1	1	1	1	2	1	1	1	1	1	1	1	1	1
	59-1040	4	1	2	1	1	1	1	1	1	1	1	1	1	1	1	1	1	1	1	1	1	1	1	1	1	4	9	9	1	1	1	1	1	1	1	1	1	1	2	1	1	1	1	1	1	1	1	1
	59-1050	3	3	1	1	1	1	1	1	1	1	1	1	1	1	1	1	1	1	1	1	1	1	1	1	1	4	10	9	1	1	1	1	1	1	1	1	1	1	2	1	1	1	1	1	1	1	1	1
	59-1052	4	1	2	1	2	2	1	1	1	1	1	1	1	1	1	1	1	1	1	1	1	1	1	1	1	3	9	9	1	1	1	1	1	1	1	1	1	1	2	1	1	1	1	1	1	1	1	1
	59-1053	3	1	1	1	1	1	1	1	1	1	1	1	1	1	1	1	1	1	1	1	1	1	1	1	1	3	9	9	1	1	1	1	1	1	1	1	1	1	2	1	1	1	1	1	1	1	1	1
	59-1054	3	3	1	2	2	2	1	1	1	1	1	1	1	1	1	1	1	1	1	1	1	1	1	1	1	3	10	9	1	1	1	1	1	1	1	1	1	1	2	1	1	1	1	1	1	1	1	1
	59-1056	4	3	1	2	2	2	1	1	1	1	1	1	1	1	1	1	1	1	1	1	1	1	1	1	1	3	9	9	1	1	1	1	1	1	1	1	1	1	2	1	1	1	1	1	1	1	1	1
	59-1059	15	1	2	1	1	1	1	1	1	1	1	1	1	1	1	1	1	1	1	1	1	1	1	1	1	4	9	9	1	1	1	1	1	1	1	1	1	1	2	1	1	1	1	1	1	1	1	1
	59-1061	4	1	2	1	1	1	1	2	1	1	1	1	1	1	1	1	1	1	1	1	1	1	1	1	1	4	10	9	1	1	1	1	1	1	1	1	1	1	2	1	1	1	1	1	1	1	1	1
	59-1063	3	1	2	1	1	1	2	4	2	1	1	1	1	1	1	1	1	1	1	1	1	1	1	1	1	3	9	9	1	1	1	1	1	1	1	1	1	1	2	1	1	1	1	1	1	1	1	1
	59-1071	4	1	2	2	3	1	1	1	1	1	1	1	1	1	1	1	1	1	1	1	1	1	1	1	1	1	10	9	1	1	1	1	1	1	1	1	1	1	2	1	1	1	1	1	1	1	1	1
	59-1085	4	3	1	1	1	1	1	1	1	1	1	1	1	1	1	1	1	1	1	1	1	1	1	1	1	4	9	9	1	1	1	1	1	1	1	1	1	1	2	1	1	1	1	1	1	1	1	1
	59-1102	4	3	1	1	1	1	1	1	1	1	1	1	1	1	1	1	1	1	1	1	1	1	1	1	1	4	9	9	1	1	1	1	1	1	1	1	1	1	2	1	1	1	1	1	1	1	1	1
	59-1117	3	3	1	1	1	1	1	1	1	1	1	1	1	1	1	1	1	1	1	1	1	1	1	1	1	3	9	9	1	1	1	1	1	1	1	1	1	1	2	1	1	1	1	1	1	1	1	1
	59-1137	3	3	2	1	1	1	1	1	1	1	1	1	1	1	1	1	1	1	1	1	1	1	1	1	1	3	10	9	1	1	1	1	1	1	1	1	1	1	2	1	1	1	1	1	1	1	1	1
	59-1139	3	1	2	1	1	1	1	1	1	2	2	1	1	1	1	1	1	1	1	1	1	1	1	1	1	3	10	9	1	1	1	1	1	1	1	1	1	1	2	1	1	1	1	1	1	1	1	1
	59-1155	4	1	1	2	2	1	1	1	1	1	1	1	1	1	1	1	1	1	1	1	1	1	1	1	1	4	10	9	1	1	1	1	1	1	1	1	1	1	2	1	1	1	1	1	1	1	1	1
	59-1163	4	1	2	2	2	1	1	1	1	1	1	1	1	1	1	1	1	1	1	1	1	1	1	1	1	4	10	9	1	1	1	1	1	1	1	1	1	1	2	1	1	1	1	1	1	1	1	1
	59-1170	15	1	1	1	1	1	1	1	1	1	1	1	1	1	1	1	1	1	1	1	1	1	1	1	1	5	9	9	1	1	1	1	1	1	1	1	1	1	2	1	1	1	1	1	1	1	1	1
	59-1171	3	1	2	2	3	2	1	3	1	1	1	1	1	1	1	1	1	1	1	1	1	1	1	1	1	3	9	9	1	1	1	1	1	1	1	1	1	1	2	1	1	1	1	1	1	1	1	1
	59-1173	4	1	2	2	2	2	1	1	1	1	1	1	1	1	1	1	1	1	1	1	1	1	1	1	1	5	10	9	1	1	1	1	1	1	1	1	1	1	2	1	1	1	1	1	1	1	1	1
	59-1177	3	3	2	2	2	2	1	1	1	1	1	1	1	1	1	1	1	1	1	1	1	1	1	1	1	3	10	9	1	1	1	1	1	1	1	1	1	1	2	1	1	1	1	1	1	1	1	1
	59-1191	3	1	2	2	2	2	1	1	1	1	1	1	1	1	1	1	1	1	1	1	1	1	1	1	1	2	10	11	1	1	1	1	1	1	1	1	1	2	1	1	1	1	1	1	1	1	1	1
	59-123	3	4	2	2	2	2	1	1	1	1	1	1	1	1	1	1	1	1	1	1	1	1	1	1	1	3	9	9	1	1	1	1	1	1	1	1	1	1	2	1	1	1	1	1	1	1	1	1
	59-1236	3	1	2	2	2	2	1	1	1	1	1	1	1	1	1	1	1	1	1	1	1	1	1	1	1	3	10	11	1	1	1	1	1	1	1	1	1	2	1	1	1	1	1	1	1	1	1	1
	59-1240	4	1	2	1	1	1	1	1	1	1	1	1	1	1	1	1	1	1	1	1	1	1	1	1	1	4	10	9	1	1	1	1	1	1	1	1	1	1	2	1	1	1	1	1	1	1	1	1
	59-1250	21	1	2	2	2	2	1	1	1	1	1	1	1	1	1	1	1	1	1	1	1	1	1	1	1	2	10	9	1	1	1	1	1	1	1	1	1	1	2	1	1	1	1	1	1	1	1	1
	59-1272	3	1	1	1	1	1	1	2	1	1	1	1	1	1	1	1	1	1	1	1	1	1	1	1	1	5	10	9	1	1	1	1	1	1	1	1	1	1	2	1	1	1	1	1	1	1	1	1
	59-1273	3	3	2	2	3	2	1	1	1	1	1	1	1	1	1	1	1	1	1	1	1	1	1	1	1	4	10	9	1	1	1	1	1	1	1	1	1	1	2	1	1	1	1	1	1	1	1	1
	59-1279	4	1	1	1	1	1	1	1	1	1	1	1	1	1	1	1	1	1	1	1	1	1	1	1	1	5	9	7	1	1	2	1	1	1	1	1	1	1	1	1	1	1	1	1	1	1	1	1
	59-1282	4	1	2	1	1	1	1	1	1	2	1	1	1	1	1	1	2	1	1	1	1	1	1	1	1	3	9	9	1	1	1	1	1	1	1	1	1	1	2	1	1	1	1	1	1	1	1	1
	59-1295	3	1	1	2	2	1	1	2	1	1	1	1	1	1	1	1	1	2	1	2	1	1	1	1	1	4	10	9	1	1	1	1	1	1	1	1	1	1	2	1	1	1	1	1	1	1	1	1
	59-1298	3	1	1	2	3	2	1	1	1	2	2	1	1	1	1	1	1	1	1	1	1	1	1	1	1	4	10	9	1	1	1	1	1	1	1	1	1	1	2	1	1	1	1	1	1	1	1	1
	59-1299	3	1	2	1	1	1	1	1	1	1	1	1	1	1	1	1	1	1	1	1	1	1	1	1	1	3	9	9	1	1	1	1	1	1	1	1	1	1	2	1	1	1	1	1	1	1	1	1
	59-1308	3	1	2	2	2	1	1	2	1	1	1	1	1	1	1	1	1	1	1	1	1	1	1	1	1	3	10	9	1	1	1	1	1	1	1	1	1	1	2	1	1	1	1	1	1	1	1	1
	59-1309	3	1	2	2	1	1	1	1	1	1	1	1	1	1	1	1	1	1	1	1	1	1	1	1	1	3	10	11	1	1	1	1	1	1	1	1	1	2	1	1	1	1	1	1	1	1	1	1
	59-1311	3	1	2	1	1	1	1	2	1	1	1	1	1	1	1	1	1	1	1	1	1	1	1	1	1	4	9	9	1	1	1	1	1	1	1	1	1	1	2	1	1	1	1	1	1	1	1	1
	59-132	4	4	1	2	2	2	1	1	1	2	1	1	1	1	1	1	2	1	1	1	1	1	1	1	1	4	9	9	1	1	1	1	1	1	1	1	1	1	2	1	1	1	1	1	1	1	1	1
	59-1327	4	1	2	2	2	2	1	1	1	1	1	1	1	1	1	1	1	1	1	1	1	1	1	1	1	3	10	9	1	1	1	1	1	1	1	1	1	1	2	1	1	1	1	1	1	1	1	1
	59-1328	3	1	2	1	1	1	1	1	1	1	1	1	1	1	1	1	1	1	1	1	1	1	1	1	1	8	6	9	1	1	1	1	1	1	1	1	1	1	2	1	1	1	1	1	1	1	1	1
	59-1337	3	1	1	2	2	1	1	1	1	1	1	1	1	1	1	1	1	1	1	1	1	1	1	1	1	3	10	11	1	1	1	1	1	1	1	1	1	1	1	1	1	2	1	1	1	1	1	1
	59-1341	4	1	1	2	2	2	1	1	1	1	1	1	1	1	1	1	1	1	1	1	1	1	1	1	1	3	10	9	1	1	1	1	1	1	1	1	1	1	2	1	1	1	1	1	1	1	1	1
	59-1358	3	1	2	1	1	1	1	1	1	1	1	1	1	1	1	1	1	1	1	1	1	1	1	1	1	3	10	9	1	1	1	1	1	1	1	1	1	1	2	1	1	1	1	1	1	1	1	1
	59-1368	4	3	1	1	1	1	1	1	1	1	1	1	1	1	1	1	1	1	1	1	1	1	1	1	1	5	9	9	1	1	1	1	1	1	1	1	1	1	2	1	1	1	1	1	1	1	1	1
	59-1378	4	1	2	1	1	1	1	1	1	1	1	1	1	1	1	1	1	1	1	1	1	1	1	1	1	4	9	9	1	1	1	1	1	1	1	1	1	1	2	1	1	1	1	1	1	1	1	1
	59-1379	4	3	2	2	1	1	1	1	1	1	1	1	1	1	1	1	1	1	1	1	1	1	1	1	1	4	8	9	1	1	1	1	1	1	1	1	1	1	2	1	1	1	1	1	1	1	1	1
	59-138	4	4	2	2	2	2	1	1	1	1	1	1	1	1	1	1	1	1	1	1	1	1	1	1	1	3	10	9	1	1	1	1	1	1	1	1	1	1	2	1	1	1	1	1	1	1	1	1
	59-1384	3	3	2	1	1	1	1	1	1	1	1	1	1	1	1	1	1	1	1	1	1	1	1	1	1	4	10	9	1	1	1	1	1	1	1	1	1	1	2	1	1	1	1	1	1	1	1	1
	59-1388	4	1	2	1	2	2	1	1	1	1	1	1	1	1	1	1	1	1	1	1	1	1	1	1	1	3	8	9	1	1	1	1	1	1	1	1	1	1	2	1	1	1	1	1	1	1	1	1
	59-139	4	4	1	2	2	2	1	1	1	1	1	1	1	1	1	1	1	1	1	1	1	1	1	1	1	5	9	9	1	1	1	1	1	1	1	1	1	1	2	1	1	1	1	1	1	1	1	1
	59-1391	4	1	2	1	1	1	1	1	1	1	1	1	1	1	1	1	1	1	1	1	1	1	1	1	1	3	10	9	1	1	1	1	1	1	1	1	1	1	2	1	1	1	1	1	1	1	1	1
	59-1397	7	1	2	2	1	2	1	1	1	1	1	1	1	1	1	1	1	1	1	1	1	1	1	1	1	4	10	9	1	1	1	1	1	1	1	1	1	1	2	1	1	1	1	1	1	1	1	1
	59-1412	4	1	1	1	1	1	1	1	1	2	2	1	1	1	1	1	1	1	1	1	1	1	1	1	1	3	10	11	1	1	1	1	1	1	1	1	1	2	1	1	1	1	1	1	1	1	1	1
	59-1441	3	1	2	1	1	1	1	1	1	1	1	1	1	1	1	1	1	1	1	1	1	1	1	1	1	4	10	9	1	1	1	1	1	1	1	1	1	1	2	1	1	1	1	1	1	1	1	1
	59-1445	3	1	2	2	2	2	1	1	1	1	1	1	1	1	1	1	1	1	1	1	1	1	1	1	1	3	10	9	1	1	1	1	1	1	1	1	1	1	2	1	1	1	1	1	1	1	1	1
	59-1449	3	1	2	1	2	2	1	1	1	1	1	1	1	1	1	1	1	1	1	1	1	1	1	1	1	3	10	9	1	1	1	1	1	1	1	1	1	1	2	1	1	1	1	1	1	1	1	1
	59-1451	3	1	1	2	2	2	1	1	1	1	1	1	1	1	1	1	1	1	1	1	1	1	1	1	1	3	10	11	1	1	1	1	1	1	1	1	1	1	1	1	1	2	1	1	1	1	1	1
	59-1453	3	1	2	2	3	2	1	1	1	1	1	1	1	1	1	1	1	1	1	1	1	1	1	1	1	3	9	9	1	1	1	1	1	1	1	1	1	1	2	1	1	1	1	1	1	1	1	1
	59-1466	3	1	2	2	2	2	1	1	1	1	1	1	1	1	1	1	1	1	1	1	1	1	1	1	1	3	9	9	1	1	1	1	1	1	1	1	1	1	2	1	1	1	1	1	1	1	1	1
	59-1474	8	1	1	1	1	1	1	1	1	1	1	1	1	1	1	1	1	1	1	1	1	1	1	1	1	5	8	7	1	1	2	1	1	1	1	1	1	1	1	1	1	1	1	1	1	1	1	1
	59-1483	4	1	1	1	1	2	1	1	1	2	1	1	1	1	1	2	1	1	1	1	1	1	1	1	1	3	10	9	1	1	1	1	1	1	1	1	1	1	2	1	1	1	1	1	1	1	1	1
	59-1487	4	1	1	1	1	2	1	1	1	1	1	1	1	1	1	1	1	1	1	1	1	1	1	1	1	5	9	9	1	1	1	1	1	1	1	1	1	1	2	1	1	1	1	1	1	1	1	1
	59-1489	3	1	2	2	1	1	1	1	1	1	1	1	1	1	1	1	1	1	1	1	1	1	1	1	1	4	9	9	1	1	1	1	1	1	1	1	1	1	2	1	1	1	1	1	1	1	1	1
	59-1494	3	1	2	1	1	1	1	1	1	1	1	1	1	1	1	1	1	1	1	1	1	1	1	1	1	4	10	9	1	1	1	1	1	1	1	1	1	1	2	1	1	1	1	1	1	1	1	1
	59-15	4	4	2	2	3	2	1	1	1	1	1	1	1	1	1	1	1	1	1	1	1	1	1	1	1	2	10	9	1	1	1	1	1	1	1	1	1	1	2	1	1	1	1	1	1	1	1	1
	59-1501	3	1	1	2	2	2	1	1	1	1	1	1	1	1	1	1	1	1	1	1	1	1	1	1	1	4	9	9	1	1	1	1	1	1	1	1	1	1	2	1	1	1	1	1	1	1	1	1
	59-1518	4	3	1	1	1	1	1	1	1	2	2	1	1	1	1	1	1	1	1	1	1	1	1	1	1	4	10	9	1	1	1	1	1	1	1	1	1	1	2	1	1	1	1	1	1	1	1	1
	59-1537	3	1	1	2	1	2	1	1	1	1	1	1	1	1	1	1	1	1	1	1	1	1	1	1	1	4	9	7	1	1	2	1	1	1	1	1	1	1	1	1	1	1	1	1	1	1	1	1
	59-1539	4	1	1	1	2	2	1	1	1	2	2	1	1	1	1	1	1	1	1	1	1	1	1	1	1	3	10	9	1	1	1	1	1	1	1	1	1	1	2	1	1	1	1	1	1	1	1	1
	59-1542	4	1	2	2	1	2	1	2	1	1	1	1	1	1	1	1	1	1	1	1	1	1	1	1	1	4	10	9	1	1	1	1	1	1	1	1	1	1	2	1	1	1	1	1	1	1	1	1
	59-1547	3	1	2	2	3	1	1	1	1	1	1	1	1	1	1	1	1	1	1	1	1	1	1	1	1	4	10	9	1	1	1	1	1	1	1	1	1	1	2	1	1	1	1	1	1	1	1	1
	59-155	3	4	2	2	3	1	1	1	1	2	1	1	1	1	1	2	1	1	1	1	1	1	1	1	1	4	10	9	1	1	1	1	1	1	1	1	1	1	2	1	1	1	1	1	1	1	1	1
	59-1550	10	1	2	1	1	2	1	1	1	1	1	1	1	1	1	1	1	1	1	1	1	1	1	1	1	3	10	9	1	1	1	1	1	1	1	1	1	1	2	1	1	1	1	1	1	1	1	1
	59-1552	3	1	2	2	2	2	1	1	1	1	1	1	1	1	1	1	1	1	1	1	1	1	1	1	1	3	9	9	1	1	1	1	1	1	1	1	1	1	2	1	1	1	1	1	1	1	1	1
	59-1568	3	1	2	2	2	1	1	2	1	1	1	1	1	1	1	1	1	2	1	1	2	1	1	1	1	3	8	9	1	1	1	1	1	1	1	1	1	1	2	1	1	1	1	1	1	1	1	1
	59-1592	3	1	2	2	2	2	1	3	1	1	1	1	1	1	1	1	1	1	1	1	1	1	1	1	1	2	10	9	1	1	1	1	1	1	1	1	1	1	2	1	1	1	1	1	1	1	1	1
	59-1607	3	1	1	2	2	2	1	1	1	1	1	1	1	1	1	1	1	1	1	1	1	1	1	1	1	3	9	9	1	1	1	1	1	1	1	1	1	1	2	1	1	1	1	1	1	1	1	1
	59-1618	3	1	2	1	1	1	1	1	1	1	1	1	1	1	1	1	1	1	1	1	1	1	1	1	1	4	9	9	1	1	1	1	1	1	1	1	1	1	2	1	1	1	1	1	1	1	1	1
	59-1639	3	1	1	2	1	1	1	1	1	2	2	1	1	1	1	1	1	1	1	1	1	1	1	1	1	3	10	9	1	1	1	1	1	1	1	1	1	1	2	1	1	1	1	1	1	1	1	1
	59-1646	4	1	1	2	1	1	1	1	1	1	1	1	1	1	1	1	1	1	1	1	1	1	1	1	1	3	10	9	1	1	1	1	1	1	1	1	1	1	2	1	1	1	1	1	1	1	1	1
	59-1647	4	1	2	2	2	1	1	1	1	1	1	1	1	1	1	1	1	1	1	1	1	1	1	1	1	3	10	9	1	1	1	1	1	1	1	1	1	1	2	1	1	1	1	1	1	1	1	1
	59-1648	3	1	1	2	1	1	1	1	1	1	1	1	1	1	1	1	1	1	1	1	1	1	1	1	1	5	10	9	1	1	1	1	1	1	1	1	1	1	2	1	1	1	1	1	1	1	1	1
	59-1649	4	1	1	1	3	1	1	1	1	2	2	1	1	1	1	1	1	1	1	1	1	1	1	1	1	3	10	9	1	1	1	1	1	1	1	1	1	1	2	1	1	1	1	1	1	1	1	1
	59-165	3	4	2	2	2	2	1	1	1	1	1	1	1	1	1	1	1	1	1	1	1	1	1	1	1	3	10	11	1	1	1	1	1	1	1	1	1	2	1	1	1	1	1	1	1	1	1	1
	59-1654	4	1	2	2	1	2	1	1	1	1	1	1	1	1	1	1	1	1	1	1	1	1	1	1	1	3	10	5	1	1	1	1	1	2	1	1	1	1	1	1	1	1	1	1	1	1	1	1
	59-1656	4	1	2	3	2	1	1	1	1	1	1	1	1	1	1	1	1	1	1	1	1	1	1	1	1	3	10	4	1	1	1	1	1	1	1	1	1	1	1	1	1	1	1	1	1	1	1	1
	59-1657	3	1	2	2	2	2	1	1	1	1	1	1	1	1	1	1	1	1	1	1	1	1	1	1	1	3	9	9	1	1	1	1	1	1	1	1	1	1	2	1	1	1	1	1	1	1	1	1
	59-1664	4	1	1	2	2	2	1	2	1	1	1	1	1	1	1	1	1	1	1	1	1	1	1	1	1	3	10	11	1	1	1	1	1	1	1	1	1	2	1	1	1	1	1	1	1	1	1	1
	59-1665	3	1	1	2	2	2	1	1	1	1	1	1	1	1	1	1	1	1	1	1	1	1	1	1	1	3	9	9	1	1	1	1	1	1	1	1	1	1	2	1	1	1	1	1	1	1	1	1
	59-1670	3	1	1	3	1	1	1	1	1	1	1	1	1	1	1	1	1	1	1	1	1	1	1	1	1	3	9	9	1	1	1	1	1	1	1	1	1	1	2	1	1	1	1	1	1	1	1	1
	59-168	4	4	1	2	3	2	2	2	2	1	1	1	1	1	1	1	1	1	1	1	1	1	1	1	1	4	9	9	1	1	1	1	1	1	1	1	1	1	2	1	1	1	1	1	1	1	1	1
	59-1685	4	1	2	2	2	2	1	2	1	1	1	1	1	1	1	1	1	1	1	1	1	1	1	1	1	3	9	11	1	1	1	1	1	1	1	1	1	1	1	1	1	2	1	1	1	1	1	1
	59-1696	4	1	2	1	1	1	1	1	1	1	1	1	1	1	1	1	1	1	1	1	1	1	1	1	1	4	9	9	1	1	1	1	1	1	1	1	1	1	2	1	1	1	1	1	1	1	1	1
	59-1698	3	1	2	2	1	2	1	1	1	1	1	1	1	1	1	1	1	1	1	1	1	1	1	1	1	3	10	11	1	1	1	1	1	1	1	1	1	1	1	1	1	2	1	1	1	1	1	1
	59-1699	3	1	2	2	2	2	1	1	1	1	1	1	1	1	1	1	1	1	1	1	1	1	1	1	1	3	10	9	1	1	1	1	1	1	1	1	1	1	2	1	1	1	1	1	1	1	1	1
	59-1705	7	1	2	2	1	1	1	1	1	1	1	1	1	1	1	1	1	1	1	1	1	1	1	1	1	5	9	9	1	1	1	1	1	1	1	1	1	1	2	1	1	1	1	1	1	1	1	1
	59-1707	4	1	2	2	2	2	1	1	1	1	1	1	1	1	1	1	1	1	1	1	1	1	1	1	1	3	10	9	1	1	1	1	1	1	1	1	1	1	2	1	1	1	1	1	1	1	1	1
	59-1708	3	1	2	2	2	2	1	1	1	1	1	1	1	1	1	1	1	1	1	1	1	1	1	1	1	3	10	9	1	1	1	1	1	1	1	1	1	1	2	1	1	1	1	1	1	1	1	1
	59-1709	3	1	2	2	2	2	1	1	1	1	1	1	1	1	1	1	1	1	1	1	1	1	1	1	1	3	10	9	1	1	1	1	1	1	1	1	1	1	2	1	1	1	1	1	1	1	1	1
	59-1711	3	3	1	2	2	1	1	1	1	1	1	1	1	1	1	1	1	1	1	1	1	1	1	1	1	4	9	11	1	1	1	1	1	1	1	1	1	1	1	1	1	2	1	1	1	1	1	1
	59-1712	3	1	1	1	1	2	1	1	1	1	1	1	1	1	1	1	1	1	1	1	1	1	1	1	1	5	10	9	1	1	1	1	1	1	1	1	1	1	2	1	1	1	1	1	1	1	1	1
	59-1713	3	3	2	2	2	2	1	2	1	1	1	1	1	1	1	1	1	1	1	1	1	1	1	1	1	3	9	9	1	1	1	1	1	1	1	1	1	1	2	1	1	1	1	1	1	1	1	1
	59-1722	3	1	1	2	2	2	1	1	1	1	1	1	1	1	1	1	1	1	1	1	1	1	1	1	1	4	9	9	1	1	1	1	1	1	1	1	1	1	2	1	1	1	1	1	1	1	1	1
	59-1724	3	1	2	1	1	1	1	1	1	1	1	1	1	1	1	1	1	1	1	1	1	1	1	1	1	3	10	9	1	1	1	1	1	1	1	1	1	1	2	1	1	1	1	1	1	1	1	1
	59-1733	4	1	1	1	1	1	1	2	1	1	1	1	1	1	1	1	1	1	1	1	1	1	1	1	1	4	9	9	1	1	1	1	1	1	1	1	1	1	2	1	1	1	1	1	1	1	1	1
	59-1746	3	1	2	2	2	2	1	2	1	1	1	1	1	1	1	1	1	1	1	1	1	1	1	1	1	3	9	9	1	1	1	1	1	1	1	1	1	1	2	1	1	1	1	1	1	1	1	1
	59-1747	4	1	2	1	1	3	1	1	1	1	1	1	1	1	1	1	1	1	1	1	1	1	1	1	1	4	9	7	1	1	2	1	1	1	1	1	1	1	1	1	1	1	1	1	1	1	1	1
	59-1756	4	1	2	1	2	2	1	1	1	1	1	1	1	1	1	1	1	1	1	1	1	1	1	1	1	2	9	9	1	1	1	1	1	1	1	1	1	1	2	1	1	1	1	1	1	1	1	1
	59-1758	3	1	2	1	1	1	1	1	1	1	1	1	1	1	1	1	1	1	1	1	1	1	1	1	1	3	10	9	1	1	1	1	1	1	1	1	1	1	2	1	1	1	1	1	1	1	1	1
	59-1767	3	1	1	2	2	2	1	1	1	1	1	1	1	1	1	1	1	1	1	1	1	1	1	1	1	3	10	9	1	1	1	1	1	1	1	1	1	1	2	1	1	1	1	1	1	1	1	1
	59-1768	3	1	2	2	2	2	1	1	1	1	1	1	1	1	1	1	1	1	1	1	1	1	1	1	1	3	10	9	1	1	1	1	1	1	1	1	1	1	2	1	1	1	1	1	1	1	1	1
	59-1771	4	1	2	1	2	1	1	1	1	1	1	1	1	1	1	1	1	1	1	1	1	1	1	1	1	4	9	9	1	1	1	1	1	1	1	1	1	1	2	1	1	1	1	1	1	1	1	1
	59-1774	4	1	2	2	1	2	1	1	1	1	1	1	1	1	1	1	1	1	1	1	1	1	1	1	1	4	9	9	1	1	1	1	1	1	1	1	1	1	2	1	1	1	1	1	1	1	1	1
	59-1776	4	1	1	1	1	1	1	1	1	1	1	1	1	1	1	1	1	1	1	1	1	1	1	1	1	5	9	9	1	1	1	1	1	1	1	1	1	1	2	1	1	1	1	1	1	1	1	1
	59-178	3	1	2	2	2	2	1	1	1	1	1	1	1	1	1	1	1	1	1	1	1	1	1	1	1	3	10	9	1	1	1	1	1	1	1	1	1	1	2	1	1	1	1	1	1	1	1	1
	59-1789	3	1	2	2	2	2	1	1	1	1	1	1	1	1	1	1	1	1	1	1	1	1	1	1	1	3	10	9	1	1	1	1	1	1	1	1	1	1	2	1	1	1	1	1	1	1	1	1
	59-1790	11	1	2	2	1	1	1	1	1	1	1	1	1	1	1	1	1	1	1	1	1	1	1	1	1	5	9	9	1	1	1	1	1	1	1	1	1	1	2	1	1	1	1	1	1	1	1	1
	59-1791	4	1	2	1	2	3	1	1	1	1	1	1	1	1	1	1	1	1	1	1	1	1	1	1	1	4	10	7	1	1	2	1	1	1	1	1	1	1	1	1	1	1	1	1	1	1	1	1
	59-1803	4	1	2	2	3	2	1	1	1	1	1	1	1	1	1	1	1	1	1	1	1	1	1	1	1	2	9	9	1	1	1	1	1	1	1	1	1	1	2	1	1	1	1	1	1	1	1	1
	59-1804	4	1	2	1	1	1	1	1	1	1	1	1	1	1	1	1	1	1	1	1	1	1	1	1	1	3	10	9	1	1	1	1	1	1	1	1	1	1	2	1	1	1	1	1	1	1	1	1
	59-1810	3	1	2	2	2	2	1	1	1	1	1	1	1	1	1	1	1	1	1	1	1	1	1	1	1	3	10	11	1	1	1	1	1	1	1	1	1	2	1	1	1	1	1	1	1	1	1	1
	59-1817	3	1	1	1	1	1	1	1	1	1	1	1	1	1	1	1	1	1	1	1	1	1	1	1	1	3	10	9	1	1	1	1	1	1	1	1	1	1	2	1	1	1	1	1	1	1	1	1
	59-1818	4	1	2	2	2	2	1	1	1	2	2	1	1	1	1	1	1	1	1	1	1	1	1	1	1	3	9	9	1	1	1	1	1	1	1	1	1	1	2	1	1	1	1	1	1	1	1	1
	59-182	4	1	2	2	3	2	1	1	1	1	1	1	1	1	1	1	1	1	1	1	1	1	1	1	1	3	10	11	1	1	1	1	1	1	1	1	1	2	1	1	1	1	1	1	1	1	1	1
	59-1820	3	1	2	2	1	1	1	1	1	1	1	1	1	1	1	1	1	1	1	1	1	1	1	1	1	4	9	9	1	1	1	1	1	1	1	1	1	1	2	1	1	1	1	1	1	1	1	1
	59-1852	3	1	2	2	1	1	1	1	1	1	1	1	1	1	1	1	1	1	1	1	1	1	1	1	1	4	9	9	1	1	1	1	1	1	1	1	1	1	2	1	1	1	1	1	1	1	1	1
	59-1854	23	3	2	2	2	2	1	1	1	1	1	1	1	1	1	1	1	1	1	1	1	1	1	1	1	3	10	9	1	1	1	1	1	1	1	1	1	1	2	1	1	1	1	1	1	1	1	1
	59-1860	7	3	2	1	1	1	1	1	1	1	1	1	1	1	1	1	1	1	1	1	1	1	1	1	1	3	9	9	1	1	1	1	1	1	1	1	1	1	2	1	1	1	1	1	1	1	1	1
	59-1863	3	1	2	1	1	1	1	2	1	1	1	1	1	1	1	1	1	1	1	1	1	1	1	1	1	4	9	9	1	1	1	1	1	1	1	1	1	1	2	1	1	1	1	1	1	1	1	1
	59-1865	17	1	2	1	1	1	1	2	1	1	1	1	1	1	1	1	1	1	1	1	1	1	1	1	1	3	10	9	1	1	1	1	1	1	1	1	1	1	2	1	1	1	1	1	1	1	1	1
	59-1869	3	1	2	2	1	2	1	1	1	1	1	1	1	1	1	1	1	1	1	1	1	1	1	1	1	4	10	9	1	1	1	1	1	1	1	1	1	1	2	1	1	1	1	1	1	1	1	1
	59-1870	23	1	2	2	3	2	1	1	1	2	2	1	1	1	1	1	1	1	1	1	1	1	1	1	1	4	9	11	1	1	1	1	1	1	1	1	1	2	1	1	1	1	1	1	1	1	1	1
	59-1871	3	1	2	1	1	1	1	1	1	1	1	1	1	1	1	1	1	1	1	1	1	1	1	1	1	4	10	9	1	1	1	1	1	1	1	1	1	1	2	1	1	1	1	1	1	1	1	1
	59-1873	4	1	2	2	1	1	1	1	1	1	1	1	1	1	1	1	1	1	1	1	1	1	1	1	1	4	10	9	1	1	1	1	1	1	1	1	1	1	2	1	1	1	1	1	1	1	1	1
	59-1876	4	1	2	1	1	2	1	1	1	1	1	1	1	1	1	1	1	1	1	1	1	1	1	1	1	4	9	9	1	1	1	1	1	1	1	1	1	1	2	1	1	1	1	1	1	1	1	1
	59-1877	4	1	2	2	1	2	1	2	1	1	1	1	1	1	1	1	1	1	1	1	1	1	1	1	1	4	10	9	1	1	1	1	1	1	1	1	1	1	2	1	1	1	1	1	1	1	1	1
	59-188	4	1	2	2	2	2	1	1	1	1	1	1	1	1	1	1	1	1	1	1	1	1	1	1	1	3	10	9	1	1	1	1	1	1	1	1	1	1	2	1	1	1	1	1	1	1	1	1
	59-1893	4	1	2	1	1	1	1	1	1	1	1	1	1	1	1	1	1	1	1	1	1	1	1	1	1	4	10	9	1	1	1	1	1	1	1	1	1	1	2	1	1	1	1	1	1	1	1	1
	59-1894	3	1	2	2	2	2	1	1	1	1	1	1	1	1	1	1	1	1	1	1	1	1	1	1	1	3	10	11	1	1	1	1	1	1	1	1	1	2	1	1	1	1	1	1	1	1	1	1
	59-1895	3	1	2	2	1	2	1	1	1	1	1	1	1	1	1	1	1	1	1	1	1	1	1	1	1	4	10	9	1	1	1	1	1	1	1	1	1	1	2	1	1	1	1	1	1	1	1	1
	59-1901	3	1	1	1	1	1	1	1	1	1	1	1	1	1	1	1	1	1	1	1	1	1	1	1	1	4	9	9	1	1	1	1	1	1	1	1	1	1	2	1	1	1	1	1	1	1	1	1
	59-1906	3	1	2	3	3	2	1	1	1	2	1	1	1	1	1	1	2	1	1	1	1	1	1	1	1	4	10	9	1	1	1	1	1	1	1	1	1	1	2	1	1	1	1	1	1	1	1	1
	59-1919	3	1	2	1	1	1	1	3	1	1	1	1	1	1	1	1	1	1	1	1	1	1	1	1	1	4	9	9	1	1	1	1	1	1	1	1	1	1	2	1	1	1	1	1	1	1	1	1
	59-1927	3	3	2	1	1	1	1	1	1	1	1	1	1	1	1	1	1	2	1	2	1	1	1	1	1	3	9	9	1	1	1	1	1	1	1	1	1	1	2	1	1	1	1	1	1	1	1	1
	59-1928	3	1	2	2	2	2	1	1	1	1	1	1	1	1	1	1	1	1	1	1	1	1	1	1	1	3	10	9	1	1	1	1	1	1	1	1	1	1	2	1	1	1	1	1	1	1	1	1
	59-1929	3	1	2	1	1	1	1	1	1	1	1	1	1	1	1	1	1	1	1	1	1	1	1	1	1	4	10	9	1	1	1	1	1	1	1	1	1	1	2	1	1	1	1	1	1	1	1	1
	59-193	3	1	1	2	1	1	1	1	1	1	1	1	1	1	1	1	1	1	1	1	1	1	1	1	1	3	10	9	1	1	1	1	1	1	1	1	1	1	2	1	1	1	1	1	1	1	1	1
	59-1930	3	1	2	2	1	1	1	1	1	1	1	1	1	1	1	1	1	1	1	1	1	1	1	1	1	3	10	9	1	1	1	1	1	1	1	1	1	1	2	1	1	1	1	1	1	1	1	1
	59-1936	3	1	2	1	1	1	1	1	1	1	1	1	1	1	1	1	1	1	1	1	1	1	1	1	1	4	10	9	1	1	1	1	1	1	1	1	1	1	2	1	1	1	1	1	1	1	1	1
	59-1937	3	1	2	2	1	1	1	1	1	1	1	1	1	1	1	1	1	1	1	1	1	1	1	1	1	3	10	9	1	1	1	1	1	1	1	1	1	1	2	1	1	1	1	1	1	1	1	1
	59-195	3	1	1	2	2	2	1	1	1	1	1	1	1	1	1	1	1	1	1	1	1	1	1	1	1	3	9	9	1	1	1	1	1	1	1	1	1	1	2	1	1	1	1	1	1	1	1	1
	59-1961	4	1	1	2	1	1	1	1	1	1	1	1	1	1	1	1	1	2	1	1	1	1	1	1	2	3	10	11	1	1	1	1	1	1	1	1	1	2	1	1	1	1	1	1	1	1	1	1
	59-1976	4	1	2	1	1	1	1	1	1	1	1	1	1	1	1	1	1	1	1	1	1	1	1	1	1	4	9	9	1	1	1	1	1	1	1	1	1	1	2	1	1	1	1	1	1	1	1	1
	59-198	11	1	2	2	1	1	1	1	1	1	1	1	1	1	1	1	1	1	1	1	1	1	1	1	1	4	9	9	1	1	1	1	1	1	1	1	1	1	2	1	1	1	1	1	1	1	1	1
	59-1985	3	1	1	2	1	1	1	1	1	1	1	1	1	1	1	1	1	1	1	1	1	1	1	1	1	3	10	9	1	1	1	1	1	1	1	1	1	1	2	1	1	1	1	1	1	1	1	1
	59-1987	3	1	2	2	2	2	1	2	1	1	1	1	1	1	1	1	1	1	1	1	1	1	1	1	1	4	10	7	1	1	2	1	1	1	1	1	1	1	1	1	1	1	1	1	1	1	1	1
	59-1994	4	1	2	2	2	2	1	1	1	1	1	1	1	1	1	1	1	1	1	1	1	1	1	1	1	4	9	9	1	1	1	1	1	1	1	1	1	1	2	1	1	1	1	1	1	1	1	1
	59-1999	4	1	2	1	1	1	1	1	1	1	1	1	1	1	1	1	1	1	1	1	1	1	1	1	1	4	9	9	1	1	1	1	1	1	1	1	1	1	2	1	1	1	1	1	1	1	1	1
	59-2002	3	1	2	3	1	1	1	1	1	1	1	1	1	1	1	1	1	1	1	1	1	1	1	1	1	3	10	9	1	1	1	1	1	1	1	1	1	1	2	1	1	1	1	1	1	1	1	1
	59-2003	4	1	2	1	1	1	1	1	1	1	1	1	1	1	1	1	1	1	1	1	1	1	1	1	1	4	9	9	1	1	1	1	1	1	1	1	1	1	2	1	1	1	1	1	1	1	1	1
	59-2005	4	1	2	2	2	2	1	1	1	1	1	1	1	1	1	1	1	1	1	1	1	1	1	1	1	4	10	7	1	1	2	1	1	1	1	1	1	1	1	1	1	1	1	1	1	1	1	1
	59-2012	4	1	2	2	2	2	1	1	1	1	1	1	1	1	1	1	1	1	1	1	1	1	1	1	1	3	10	11	1	1	1	1	1	1	1	1	1	2	1	1	1	1	1	1	1	1	1	1
	59-2015	11	1	2	1	1	1	1	1	1	1	1	1	1	1	1	1	1	1	1	1	1	1	1	1	1	4	10	9	1	1	1	1	1	1	1	1	1	1	2	1	1	1	1	1	1	1	1	1
	59-2027	4	1	1	2	2	2	1	2	1	1	1	1	1	1	1	1	1	1	1	1	1	1	1	1	1	3	10	9	1	1	1	1	1	1	1	1	1	1	2	1	1	1	1	1	1	1	1	1
	59-2033	3	1	1	3	2	2	1	1	1	1	1	1	1	1	1	1	1	1	1	1	1	1	1	1	1	6	10	11	1	1	1	1	1	1	1	1	1	2	1	1	1	1	1	1	1	1	1	1
	59-204	4	1	1	2	1	2	1	2	1	1	1	1	1	1	1	1	1	1	1	1	1	1	1	1	1	4	10	7	1	1	2	1	1	1	1	1	1	1	1	1	1	1	1	1	1	1	1	1
	59-2050	3	1	2	2	2	2	1	1	1	2	2	1	1	1	1	1	1	1	1	1	1	1	1	1	1	3	9	11	1	1	1	1	1	1	1	1	1	2	1	1	1	1	1	1	1	1	1	1
	59-2055	3	1	2	2	3	2	1	1	1	1	1	1	1	1	1	1	1	1	1	1	1	1	1	1	1	2	9	11	1	1	1	1	1	1	1	1	1	2	1	1	1	1	1	1	1	1	1	1
	59-2057	4	1	1	1	3	3	1	1	1	2	2	1	1	1	1	1	1	1	1	1	1	1	1	1	1	3	9	9	1	1	1	1	1	1	1	1	1	1	2	1	1	1	1	1	1	1	1	1
	59-2074	4	1	2	2	1	1	1	1	1	1	1	1	1	1	1	1	1	1	1	1	1	1	1	1	1	4	10	9	1	1	1	1	1	1	1	1	1	1	2	1	1	1	1	1	1	1	1	1
	59-2075	3	1	2	2	3	2	1	1	1	1	1	1	1	1	1	1	1	1	1	1	1	1	1	1	1	2	10	11	1	1	1	1	1	1	1	1	1	2	1	1	1	1	1	1	1	1	1	1
	59-2076	3	1	2	2	2	2	1	1	1	1	1	1	1	1	1	1	1	1	1	1	1	1	1	1	1	3	10	9	1	1	1	1	1	1	1	1	1	1	2	1	1	1	1	1	1	1	1	1
	59-2079	3	1	2	2	2	2	1	1	1	1	1	1	1	1	1	1	1	1	1	1	1	1	1	1	1	3	10	9	1	1	1	1	1	1	1	1	1	1	2	1	1	1	1	1	1	1	1	1
	59-2086	3	1	1	2	2	2	1	1	1	2	2	1	1	1	1	1	1	1	1	1	1	1	1	1	1	3	10	9	1	1	1	1	1	1	1	1	1	1	2	1	1	1	1	1	1	1	1	1
	59-2090	3	1	2	2	2	2	1	1	1	1	1	1	1	1	1	1	1	1	1	1	1	1	1	1	1	4	9	9	1	1	1	1	1	1	1	1	1	1	2	1	1	1	1	1	1	1	1	1
	59-2122	4	1	2	1	2	2	1	1	1	1	1	1	1	1	1	1	1	1	1	1	1	1	1	1	1	3	10	9	1	1	1	1	1	1	1	1	1	1	2	1	1	1	1	1	1	1	1	1
	59-2123	4	1	1	1	1	1	1	1	1	2	2	1	1	1	1	1	1	1	1	1	1	1	1	1	1	3	10	9	1	1	1	1	1	1	1	1	1	1	2	1	1	1	1	1	1	1	1	1
	59-2124	22	3	2	1	2	3	1	1	1	1	1	1	1	1	1	1	1	2	1	1	1	1	1	1	2	4	10	9	1	1	1	1	1	1	1	1	1	1	2	1	1	1	1	1	1	1	1	1
	59-2125	4	1	2	2	2	2	1	1	1	1	1	1	1	1	1	1	1	1	1	1	1	1	1	1	1	3	10	9	1	1	1	1	1	1	1	1	1	1	2	1	1	1	1	1	1	1	1	1
	59-2130	3	3	2	1	1	1	1	1	1	1	1	1	1	1	1	1	1	1	1	1	1	1	1	1	1	4	9	9	1	1	1	1	1	1	1	1	1	1	2	1	1	1	1	1	1	1	1	1
	59-2132	3	1	2	1	1	1	1	1	1	1	1	1	1	1	1	1	1	1	1	1	1	1	1	1	1	4	9	9	1	1	1	1	1	1	1	1	1	1	2	1	1	1	1	1	1	1	1	1
	59-2135	3	1	2	2	1	2	1	1	1	1	1	1	1	1	1	1	1	1	1	1	1	1	1	1	1	4	10	9	1	1	1	1	1	1	1	1	1	1	2	1	1	1	1	1	1	1	1	1
	59-2137	3	3	1	2	1	1	1	1	1	1	1	1	1	1	1	1	1	1	1	1	1	1	1	1	1	4	10	9	1	1	1	1	1	1	1	1	1	1	2	1	1	1	1	1	1	1	1	1
	59-2138	3	1	1	2	1	1	1	1	1	1	1	1	1	1	1	1	1	1	1	1	1	1	1	1	1	4	10	9	1	1	1	1	1	1	1	1	1	1	2	1	1	1	1	1	1	1	1	1
	59-214	3	4	2	2	1	2	1	1	1	1	1	1	1	1	1	1	1	1	1	1	1	1	1	1	1	4	10	9	1	1	1	1	1	1	1	1	1	1	2	1	1	1	1	1	1	1	1	1
	59-2140	4	1	2	2	2	2	1	1	1	1	1	1	1	1	1	1	1	1	1	1	1	1	1	1	1	3	10	9	1	1	1	1	1	1	1	1	1	1	2	1	1	1	1	1	1	1	1	1
	59-2155	3	1	2	1	1	1	1	1	1	2	1	1	1	1	1	2	1	1	1	1	1	1	1	1	1	4	10	9	1	1	1	1	1	1	1	1	1	1	2	1	1	1	1	1	1	1	1	1
	59-218	4	4	2	2	2	2	1	1	1	2	2	1	1	1	1	1	1	1	1	1	1	1	1	1	1	4	10	9	1	1	1	1	1	1	1	1	1	1	2	1	1	1	1	1	1	1	1	1
	59-2188	4	1	1	2	2	2	1	1	1	1	1	1	1	1	1	1	1	1	1	1	1	1	1	1	1	3	10	9	1	1	1	1	1	1	1	1	1	1	2	1	1	1	1	1	1	1	1	1
	59-2212	4	1	1	2	3	2	1	1	1	1	1	1	1	1	1	1	1	1	1	1	1	1	1	1	1	3	10	9	1	1	1	1	1	1	1	1	1	1	2	1	1	1	1	1	1	1	1	1
	59-2216	3	1	1	1	1	1	1	1	1	1	1	1	1	1	1	1	1	1	1	1	1	1	1	1	1	4	10	9	1	1	1	1	1	1	1	1	1	1	2	1	1	1	1	1	1	1	1	1
	59-2240	4	1	2	2	2	2	1	1	1	1	1	1	1	1	1	1	1	1	1	1	1	1	1	1	1	3	10	7	1	1	2	1	1	1	1	1	1	1	1	1	1	1	1	1	1	1	1	1
	59-2245	3	1	2	2	2	2	1	1	1	2	2	1	1	1	1	1	1	1	1	1	1	1	1	1	1	3	10	9	1	1	1	1	1	1	1	1	1	1	2	1	1	1	1	1	1	1	1	1
	59-2251	3	1	1	2	1	2	1	1	1	1	1	1	1	1	1	1	1	1	1	1	1	1	1	1	1	4	10	7	1	1	2	1	1	1	1	1	1	1	1	1	1	1	1	1	1	1	1	1
	59-2253	3	1	1	2	2	2	1	1	1	1	1	1	1	1	1	1	1	1	1	1	1	1	1	1	1	3	10	11	1	1	1	1	1	1	1	1	1	2	1	1	1	1	1	1	1	1	1	1
	59-226	4	1	2	3	2	2	1	1	1	1	1	1	1	1	1	1	1	1	1	1	1	1	1	1	1	3	9	9	1	1	1	1	1	1	1	1	1	1	2	1	1	1	1	1	1	1	1	1
	59-2260	3	1	2	2	2	2	1	1	1	1	1	1	1	1	1	1	1	1	1	1	1	1	1	1	1	3	9	9	1	1	1	1	1	1	1	1	1	1	2	1	1	1	1	1	1	1	1	1
	59-2263	3	1	1	2	2	1	1	1	1	1	1	1	1	1	1	1	1	1	1	1	1	1	1	1	1	4	10	7	1	1	2	1	1	1	1	1	1	1	1	1	1	1	1	1	1	1	1	1
	59-2270	4	1	2	1	1	1	1	1	1	1	1	1	1	1	1	1	1	1	1	1	1	1	1	1	1	4	10	9	1	1	1	1	1	1	1	1	1	1	2	1	1	1	1	1	1	1	1	1
	59-2271	3	1	2	2	2	2	1	1	1	1	1	1	1	1	1	1	1	1	1	1	1	1	1	1	1	3	10	9	1	1	1	1	1	1	1	1	1	1	2	1	1	1	1	1	1	1	1	1
	59-2272	7	1	2	2	1	1	1	1	1	1	1	1	1	1	1	1	1	1	1	1	1	1	1	1	1	4	9	9	1	1	1	1	1	1	1	1	1	1	2	1	1	1	1	1	1	1	1	1
	59-2273	11	1	2	1	1	1	1	1	1	1	1	1	1	1	1	1	1	1	1	1	1	1	1	1	1	4	10	9	1	1	1	1	1	1	1	1	1	1	2	1	1	1	1	1	1	1	1	1
	59-2278	4	1	1	1	1	1	1	1	1	1	1	1	1	1	1	1	1	1	1	1	1	1	1	1	1	3	10	9	1	1	1	1	1	1	1	1	1	1	2	1	1	1	1	1	1	1	1	1
	59-2279	3	3	1	2	1	2	1	1	1	2	2	1	1	1	1	1	1	1	1	1	1	1	1	1	1	5	10	9	1	1	1	1	1	1	1	1	1	1	2	1	1	1	1	1	1	1	1	1
	59-2281	3	1	1	2	1	1	1	1	1	1	1	1	1	1	1	1	1	1	1	1	1	1	1	1	1	4	10	9	1	1	1	1	1	1	1	1	1	1	2	1	1	1	1	1	1	1	1	1
	59-2283	3	1	2	1	1	1	1	1	1	1	1	1	1	1	1	1	1	1	1	1	1	1	1	1	1	4	10	9	1	1	1	1	1	1	1	1	1	1	2	1	1	1	1	1	1	1	1	1
	59-2289	3	1	2	2	3	2	1	3	1	2	2	1	1	1	1	1	1	1	1	1	1	1	1	1	1	3	10	11	1	1	1	1	1	1	1	1	1	2	1	1	1	1	1	1	1	1	1	1
	59-2297	4	1	1	2	1	1	1	1	1	1	1	1	1	1	1	1	1	1	1	1	1	1	1	1	1	3	10	9	1	1	1	1	1	1	1	1	1	1	2	1	1	1	1	1	1	1	1	1
	59-2302	3	1	1	2	3	2	1	1	1	1	1	1	1	1	1	1	1	2	1	1	1	1	1	1	2	3	9	9	1	1	1	1	1	1	1	1	1	1	2	1	1	1	1	1	1	1	1	1
	59-2305	4	1	2	2	2	2	1	2	1	1	1	1	1	1	1	1	1	1	1	1	1	1	1	1	1	4	10	7	1	1	2	1	1	1	1	1	1	1	1	1	1	1	1	1	1	1	1	1
	59-2309	3	1	1	1	1	1	1	1	1	1	1	1	1	1	1	1	1	1	1	1	1	1	1	1	1	4	9	7	1	1	2	1	1	1	1	1	1	1	1	1	1	1	1	1	1	1	1	1
	59-233	4	4	2	2	2	2	1	1	1	2	1	1	1	1	1	1	2	1	1	1	1	1	1	1	1	4	9	11	1	1	1	1	1	1	1	1	1	2	1	1	1	1	1	1	1	1	1	1
	59-2343	4	3	2	3	2	2	1	1	1	1	1	1	1	1	1	1	1	1	1	1	1	1	1	1	1	2	9	11	1	1	1	1	1	1	1	1	1	1	1	1	1	2	1	1	1	1	1	1
	59-2344	4	1	2	1	1	1	1	1	1	1	1	1	1	1	1	1	1	1	1	1	1	1	1	1	1	3	10	9	1	1	1	1	1	1	1	1	1	1	2	1	1	1	1	1	1	1	1	1
	59-2345	3	1	2	2	2	2	1	1	1	1	1	1	1	1	1	1	1	1	1	1	1	1	1	1	1	4	9	9	1	1	1	1	1	1	1	1	1	1	2	1	1	1	1	1	1	1	1	1
	59-2349	4	1	2	2	2	2	1	1	1	1	1	1	1	1	1	1	1	1	1	1	1	1	1	1	1	3	9	9	1	1	1	1	1	1	1	1	1	1	2	1	1	1	1	1	1	1	1	1
	59-2353	3	1	1	1	1	1	1	1	1	1	1	1	1	1	1	1	1	1	1	1	1	1	1	1	1	4	10	9	1	1	1	1	1	1	1	1	1	1	2	1	1	1	1	1	1	1	1	1
	59-2355	3	1	2	1	1	1	1	1	1	1	1	1	1	1	1	1	1	1	1	1	1	1	1	1	1	4	10	9	1	1	1	1	1	1	1	1	1	1	2	1	1	1	1	1	1	1	1	1
	59-2388	15	1	1	2	1	1	1	1	1	1	1	1	1	1	1	1	1	1	1	1	1	1	1	1	1	5	10	9	1	1	1	1	1	1	1	1	1	1	2	1	1	1	1	1	1	1	1	1
	59-2389	3	1	2	2	2	2	1	1	1	1	1	1	1	1	1	1	1	1	1	1	1	1	1	1	1	3	10	9	1	1	1	1	1	1	1	1	1	1	2	1	1	1	1	1	1	1	1	1
	59-239	4	4	2	2	1	1	1	1	1	1	1	1	1	1	1	1	1	1	1	1	1	1	1	1	1	3	10	9	1	1	1	1	1	1	1	1	1	1	2	1	1	1	1	1	1	1	1	1
	59-2394	3	1	1	2	1	1	1	1	1	1	1	1	1	1	1	1	1	1	1	1	1	1	1	1	1	3	10	11	1	1	1	1	1	1	1	1	1	1	1	1	1	2	1	1	1	1	1	1
	59-2395	3	1	2	2	1	1	1	2	1	1	1	1	1	1	1	1	1	1	1	1	1	1	1	1	1	3	10	9	1	1	1	1	1	1	1	1	1	1	2	1	1	1	1	1	1	1	1	1
	59-2396	17	1	2	2	2	2	1	1	1	1	1	1	1	1	1	1	1	1	1	1	1	1	1	1	1	4	9	9	1	1	1	1	1	1	1	1	1	1	2	1	1	1	1	1	1	1	1	1
	59-2408	3	1	2	1	1	1	1	1	1	1	1	1	1	1	1	1	1	1	1	1	1	1	1	1	1	3	10	9	1	1	1	1	1	1	1	1	1	1	2	1	1	1	1	1	1	1	1	1
	59-2409	7	1	2	2	3	2	1	1	1	1	1	1	1	1	1	1	1	1	1	1	1	1	1	1	1	4	10	9	1	1	1	1	1	1	1	1	1	1	2	1	1	1	1	1	1	1	1	1
	59-243	3	4	2	2	1	1	1	1	1	2	2	1	1	1	1	1	1	1	1	1	1	1	1	1	1	3	10	9	1	1	1	1	1	1	1	1	1	1	2	1	1	1	1	1	1	1	1	1
	59-250	4	4	2	1	1	1	1	1	1	1	1	1	1	1	1	1	1	1	1	1	1	1	1	1	1	4	10	9	1	1	1	1	1	1	1	1	1	1	2	1	1	1	1	1	1	1	1	1
	59-251	4	4	1	2	2	2	1	1	1	1	1	1	1	1	1	1	1	1	1	1	1	1	1	1	1	2	9	9	1	1	1	1	1	1	1	1	1	1	2	1	1	1	1	1	1	1	1	1
	59-271	22	3	2	1	1	1	1	1	1	1	1	1	1	1	1	1	1	1	1	1	1	1	1	1	1	5	9	9	1	1	1	1	1	1	1	1	1	1	2	1	1	1	1	1	1	1	1	1
	59-272	4	1	1	2	1	1	1	1	1	2	2	1	1	1	1	1	1	1	1	1	1	1	1	1	1	3	10	9	1	1	1	1	1	1	1	1	1	1	2	1	1	1	1	1	1	1	1	1
	59-275	4	1	1	2	1	1	1	1	1	1	1	1	1	1	1	1	1	1	1	1	1	1	1	1	1	3	10	9	1	1	1	1	1	1	1	1	1	1	2	1	1	1	1	1	1	1	1	1
	59-291	3	1	2	1	1	1	1	1	1	1	1	1	1	1	1	1	1	1	1	1	1	1	1	1	1	3	10	7	1	1	2	1	1	1	1	1	1	1	1	1	1	1	1	1	1	1	1	1
	59-31	4	1	1	2	2	2	1	1	1	1	1	1	1	1	1	1	1	1	1	1	1	1	1	1	1	2	10	9	1	1	1	1	1	1	1	1	1	1	2	1	1	1	1	1	1	1	1	1
	59-311	7	4	2	1	1	1	1	1	1	1	1	1	1	1	1	1	1	1	1	1	1	1	1	1	1	4	10	9	1	1	1	1	1	1	1	1	1	1	2	1	1	1	1	1	1	1	1	1
	59-315	3	4	2	2	1	1	1	1	1	1	1	1	1	1	1	1	1	1	1	1	1	1	1	1	1	4	10	9	1	1	1	1	1	1	1	1	1	1	2	1	1	1	1	1	1	1	1	1
	59-319	4	4	1	2	1	1	1	1	1	1	1	1	1	1	1	1	1	1	1	1	1	1	1	1	1	3	9	11	1	1	1	1	1	1	1	1	1	2	1	1	1	1	1	1	1	1	1	1
	59-335	3	4	2	2	1	1	1	1	1	1	1	1	1	1	1	1	1	1	1	1	1	1	1	1	1	4	10	9	1	1	1	1	1	1	1	1	1	1	2	1	1	1	1	1	1	1	1	1
	59-34	3	4	1	2	2	2	1	1	1	1	1	1	1	1	1	1	1	1	1	1	1	1	1	1	1	4	9	7	1	1	2	1	1	1	1	1	1	1	1	1	1	1	1	1	1	1	1	1
	59-351	3	4	1	1	1	1	1	1	1	1	1	1	1	1	1	1	1	1	1	1	1	1	1	1	1	5	9	9	1	1	1	1	1	1	1	1	1	1	2	1	1	1	1	1	1	1	1	1
	59-360	4	4	1	1	1	1	1	1	1	1	1	1	1	1	1	1	1	1	1	1	1	1	1	1	1	5	10	9	1	1	1	1	1	1	1	1	1	1	2	1	1	1	1	1	1	1	1	1
	59-369	4	4	2	2	2	2	1	1	1	1	1	1	1	1	1	1	1	1	1	1	1	1	1	1	1	4	9	9	1	1	1	1	1	1	1	1	1	1	2	1	1	1	1	1	1	1	1	1
	59-377	4	4	1	1	1	1	1	1	1	1	1	1	1	1	1	1	1	1	1	1	1	1	1	1	1	4	9	9	1	1	1	1	1	1	1	1	1	1	2	1	1	1	1	1	1	1	1	1
	59-394	3	4	2	1	1	1	1	1	1	1	1	1	1	1	1	1	1	1	1	1	1	1	1	1	1	4	10	9	1	1	1	1	1	1	1	1	1	1	2	1	1	1	1	1	1	1	1	1
	59-410	4	4	1	2	2	1	1	5	1	1	1	1	1	1	1	1	1	1	1	1	1	1	1	1	1	4	10	9	1	1	1	1	1	1	1	1	1	1	2	1	1	1	1	1	1	1	1	1
	59-413	4	4	1	2	2	1	1	1	1	1	1	1	1	1	1	1	1	1	1	1	1	1	1	1	1	3	10	9	1	1	1	1	1	1	1	1	1	1	2	1	1	1	1	1	1	1	1	1
	59-415	3	1	2	1	1	1	1	1	1	1	1	1	1	1	1	1	1	1	1	1	1	1	1	1	1	4	10	9	1	1	1	1	1	1	1	1	1	1	2	1	1	1	1	1	1	1	1	1
	59-417	4	1	2	1	1	1	1	1	1	1	1	1	1	1	1	1	1	1	1	1	1	1	1	1	1	5	9	9	1	1	1	1	1	1	1	1	1	1	2	1	1	1	1	1	1	1	1	1
	59-42	4	4	2	1	1	1	1	1	1	1	1	1	1	1	1	1	1	1	1	1	1	1	1	1	1	4	9	7	1	1	2	1	1	1	1	1	1	1	1	1	1	1	1	1	1	1	1	1
	59-427	4	4	1	2	2	2	1	2	1	1	1	1	1	1	1	1	1	1	1	1	1	1	1	1	1	3	9	9	1	1	1	1	1	1	1	1	1	1	2	1	1	1	1	1	1	1	1	1
	59-428	3	4	2	2	2	2	1	1	1	1	1	1	1	1	1	1	1	1	1	1	1	1	1	1	1	3	10	9	1	1	1	1	1	1	1	1	1	1	2	1	1	1	1	1	1	1	1	1
	59-430	3	4	1	1	1	1	1	1	1	1	1	1	1	1	1	1	1	1	1	1	1	1	1	1	1	5	9	9	1	1	1	1	1	1	1	1	1	1	2	1	1	1	1	1	1	1	1	1
	59-432	15	4	2	1	1	1	1	1	1	1	1	1	1	1	1	1	1	1	1	1	1	1	1	1	1	4	9	9	1	1	1	1	1	1	1	1	1	1	2	1	1	1	1	1	1	1	1	1
	59-433	3	1	2	1	1	1	1	1	1	1	1	1	1	1	1	1	1	1	1	1	1	1	1	1	1	3	9	9	1	1	1	1	1	1	1	1	1	1	2	1	1	1	1	1	1	1	1	1
	59-434	3	4	2	1	1	1	1	1	1	1	1	1	1	1	1	1	1	1	1	1	1	1	1	1	1	4	10	9	1	1	1	1	1	1	1	1	1	1	2	1	1	1	1	1	1	1	1	1
	59-437	3	4	2	1	1	1	1	1	1	1	1	1	1	1	1	1	1	1	1	1	1	1	1	1	1	4	10	9	1	1	1	1	1	1	1	1	1	1	2	1	1	1	1	1	1	1	1	1
	59-453	3	4	2	1	1	1	1	1	1	1	1	1	1	1	1	1	1	1	1	1	1	1	1	1	1	4	10	9	1	1	1	1	1	1	1	1	1	1	2	1	1	1	1	1	1	1	1	1
	59-457	3	4	1	1	1	1	1	1	1	1	1	1	1	1	1	1	1	1	1	1	1	1	1	1	1	3	10	9	1	1	1	1	1	1	1	1	1	1	2	1	1	1	1	1	1	1	1	1
	59-465	4	4	1	1	1	1	1	1	1	1	1	1	1	1	1	1	1	1	1	1	1	1	1	1	1	4	9	9	1	1	1	1	1	1	1	1	1	1	2	1	1	1	1	1	1	1	1	1
	59-472	4	4	2	1	1	1	1	1	1	1	1	1	1	1	1	1	1	1	1	1	1	1	1	1	1	3	9	9	1	1	1	1	1	1	1	1	1	1	2	1	1	1	1	1	1	1	1	1
	59-473	3	4	1	2	2	2	1	1	1	2	2	1	1	1	1	1	1	1	1	1	1	1	1	1	1	3	10	9	1	1	1	1	1	1	1	1	1	1	2	1	1	1	1	1	1	1	1	1
	59-48	4	1	2	2	2	1	1	1	1	1	1	1	1	1	1	1	1	1	1	1	1	1	1	1	1	4	9	9	1	1	1	1	1	1	1	1	1	1	2	1	1	1	1	1	1	1	1	1
	59-480	3	4	2	1	1	1	1	1	1	1	1	1	1	1	1	1	1	1	1	1	1	1	1	1	1	4	9	9	1	1	1	1	1	1	1	1	1	1	2	1	1	1	1	1	1	1	1	1
	59-483	11	4	2	1	1	1	1	1	1	1	1	1	1	1	1	1	1	1	1	1	1	1	1	1	1	5	9	9	1	1	1	1	1	1	1	1	1	1	2	1	1	1	1	1	1	1	1	1
	59-484	4	4	2	1	1	1	1	2	1	1	1	1	1	1	1	1	1	1	1	1	1	1	1	1	1	4	9	9	1	1	1	1	1	1	1	1	1	1	2	1	1	1	1	1	1	1	1	1
	59-485	11	4	1	1	1	1	1	1	1	1	1	1	1	1	1	1	1	1	1	1	1	1	1	1	1	4	9	9	1	1	1	1	1	1	1	1	1	1	2	1	1	1	1	1	1	1	1	1
	59-486	4	4	1	1	1	1	1	1	1	1	1	1	1	1	1	1	1	1	1	1	1	1	1	1	1	3	10	9	1	1	1	1	1	1	1	1	1	1	2	1	1	1	1	1	1	1	1	1
	59-488	4	4	1	2	3	2	1	1	1	1	1	1	1	1	1	1	1	1	1	1	1	1	1	1	1	3	9	9	1	1	1	1	1	1	1	1	1	1	2	1	1	1	1	1	1	1	1	1
	59-499	9	1	2	2	2	1	1	1	1	1	1	1	1	1	1	1	1	1	1	1	1	1	1	1	1	4	10	9	1	1	1	1	1	1	1	1	1	1	2	1	1	1	1	1	1	1	1	1
	59-507	4	1	2	1	1	1	1	1	1	1	1	1	1	1	1	1	1	1	1	1	1	1	1	1	1	2	10	11	1	1	1	1	1	1	1	1	1	2	1	1	1	1	1	1	1	1	1	1
	59-508	3	4	2	2	1	1	1	1	1	1	1	1	1	1	1	1	1	1	1	1	1	1	1	1	1	3	10	9	1	1	1	1	1	1	1	1	1	1	2	1	1	1	1	1	1	1	1	1
	59-510	3	4	2	1	1	1	1	1	1	1	1	1	1	1	1	1	1	1	1	1	1	1	1	1	1	3	10	9	1	1	1	1	1	1	1	1	1	1	2	1	1	1	1	1	1	1	1	1
	59-511	3	4	2	1	1	1	1	1	1	1	1	1	1	1	1	1	1	1	1	1	1	1	1	1	1	3	10	9	1	1	1	1	1	1	1	1	1	1	2	1	1	1	1	1	1	1	1	1
	59-531	4	4	2	1	1	1	1	1	1	1	1	1	1	1	1	1	1	1	1	1	1	1	1	1	1	3	9	9	1	1	1	1	1	1	1	1	1	1	2	1	1	1	1	1	1	1	1	1
	59-542	4	4	1	1	1	1	1	1	1	1	1	1	1	1	1	1	1	1	1	1	1	1	1	1	1	5	9	9	1	1	1	1	1	1	1	1	1	1	2	1	1	1	1	1	1	1	1	1
	59-545	4	4	1	2	1	1	1	1	1	1	1	1	1	1	1	1	1	1	1	1	1	1	1	1	1	3	9	9	1	1	1	1	1	1	1	1	1	1	2	1	1	1	1	1	1	1	1	1
	59-584	4	4	1	2	2	2	1	1	1	1	1	1	1	1	1	1	1	1	1	1	1	1	1	1	1	3	10	9	1	1	1	1	1	1	1	1	1	1	2	1	1	1	1	1	1	1	1	1
	59-60	6	4	2	2	2	2	1	1	1	1	1	1	1	1	1	1	1	1	1	1	1	1	1	1	1	4	10	9	1	1	1	1	1	1	1	1	1	1	2	1	1	1	1	1	1	1	1	1
	59-618	3	4	1	2	2	2	1	1	1	1	1	1	1	1	1	1	1	1	1	1	1	1	1	1	1	3	10	9	1	1	1	1	1	1	1	1	1	1	2	1	1	1	1	1	1	1	1	1
	59-629	3	4	1	2	2	2	1	1	1	1	1	1	1	1	1	1	1	1	1	1	1	1	1	1	1	4	9	9	1	1	1	1	1	1	1	1	1	1	2	1	1	1	1	1	1	1	1	1
	59-650	3	4	1	2	1	1	2	2	3	1	1	1	1	1	1	1	1	1	1	1	1	1	1	1	1	2	9	9	1	1	1	1	1	1	1	1	1	1	2	1	1	1	1	1	1	1	1	1
	59-669	8	1	2	1	1	1	1	1	1	1	1	1	1	1	1	1	1	1	1	1	1	1	1	1	1	4	9	9	1	1	1	1	1	1	1	1	1	1	2	1	1	1	1	1	1	1	1	1
	59-670	3	1	2	1	1	1	1	1	1	1	1	1	1	1	1	1	1	1	1	1	1	1	1	1	1	3	9	9	1	1	1	1	1	1	1	1	1	1	2	1	1	1	1	1	1	1	1	1
	59-674	3	3	1	2	2	2	1	2	1	1	1	1	1	1	1	1	1	1	1	1	1	1	1	1	1	3	9	9	1	1	1	1	1	1	1	1	1	1	2	1	1	1	1	1	1	1	1	1
	59-688	3	1	1	1	1	1	1	1	1	1	1	1	1	1	1	1	1	1	1	1	1	1	1	1	1	4	10	9	1	1	1	1	1	1	1	1	1	1	2	1	1	1	1	1	1	1	1	1
	59-689	3	1	1	2	3	2	1	1	1	1	1	1	1	1	1	1	1	1	1	1	1	1	1	1	1	2	9	9	1	1	1	1	1	1	1	1	1	1	2	1	1	1	1	1	1	1	1	1
	59-69	4	1	2	2	2	2	1	1	1	1	1	1	1	1	1	1	1	1	1	1	1	1	1	1	1	3	9	9	1	1	1	1	1	1	1	1	1	1	2	1	1	1	1	1	1	1	1	1
	59-700	7	1	2	2	1	2	1	1	1	1	1	1	1	1	1	1	1	1	1	1	1	1	1	1	1	3	10	9	1	1	1	1	1	1	1	1	1	1	2	1	1	1	1	1	1	1	1	1
	59-701	3	1	1	2	2	2	1	1	1	1	1	1	1	1	1	1	1	1	1	1	1	1	1	1	1	3	9	9	1	1	1	1	1	1	1	1	1	1	2	1	1	1	1	1	1	1	1	1
	59-704	1	1	2	1	1	1	1	1	1	1	1	1	1	1	1	1	1	1	1	1	1	1	1	1	1	3	9	9	1	1	1	1	1	1	1	1	1	1	2	1	1	1	1	1	1	1	1	1
	59-708	3	1	2	2	3	3	1	2	1	1	1	1	1	1	1	1	1	1	1	1	1	1	1	1	1	4	10	9	1	1	1	1	1	1	1	1	1	1	2	1	1	1	1	1	1	1	1	1
	59-71	3	1	2	2	2	3	1	1	1	1	1	1	1	1	1	1	1	1	1	1	1	1	1	1	1	4	9	9	1	1	1	1	1	1	1	1	1	1	2	1	1	1	1	1	1	1	1	1
	59-716	3	3	1	2	1	1	1	2	1	1	1	1	1	1	1	1	1	1	1	1	1	1	1	1	1	4	9	9	1	1	1	1	1	1	1	1	1	1	2	1	1	1	1	1	1	1	1	1
	59-73	4	4	1	2	2	2	1	1	1	1	1	1	1	1	1	1	1	1	1	1	1	1	1	1	1	6	9	9	1	1	1	1	1	1	1	1	1	1	2	1	1	1	1	1	1	1	1	1
	59-757	4	1	1	1	1	1	1	1	1	1	1	1	1	1	1	1	1	1	1	1	1	1	1	1	1	5	9	9	1	1	1	1	1	1	1	1	1	1	2	1	1	1	1	1	1	1	1	1
	59-762	4	1	2	1	1	1	1	1	1	1	1	1	1	1	1	1	1	1	1	1	1	1	1	1	1	3	10	9	1	1	1	1	1	1	1	1	1	1	2	1	1	1	1	1	1	1	1	1
	59-766	4	1	2	1	1	1	1	1	1	1	1	1	1	1	1	1	1	1	1	1	1	1	1	1	1	5	9	9	1	1	1	1	1	1	1	1	1	1	2	1	1	1	1	1	1	1	1	1
	59-77	3	4	1	2	3	1	1	1	1	1	1	1	1	1	1	1	1	1	1	1	1	1	1	1	1	3	10	9	1	1	1	1	1	1	1	1	1	1	2	1	1	1	1	1	1	1	1	1
	59-772	3	1	2	1	1	1	1	1	1	1	1	1	1	1	1	1	1	1	1	1	1	1	1	1	1	4	10	9	1	1	1	1	1	1	1	1	1	1	2	1	1	1	1	1	1	1	1	1
	59-779	3	1	2	1	1	1	1	1	1	1	1	1	1	1	1	1	1	1	1	1	1	1	1	1	1	3	9	9	1	1	1	1	1	1	1	1	1	1	2	1	1	1	1	1	1	1	1	1
	59-8	3	4	2	2	2	2	1	1	1	1	1	1	1	1	1	1	1	1	1	1	1	1	1	1	1	3	10	11	1	1	1	1	1	1	1	1	1	2	1	1	1	1	1	1	1	1	1	1
	59-835	3	1	1	2	2	2	1	1	1	1	1	1	1	1	1	1	1	1	1	1	1	1	1	1	1	4	9	9	1	1	1	1	1	1	1	1	1	1	2	1	1	1	1	1	1	1	1	1
	59-839	3	1	2	2	2	2	1	1	1	1	1	1	1	1	1	1	1	1	1	1	1	1	1	1	1	3	9	9	1	1	1	1	1	1	1	1	1	1	2	1	1	1	1	1	1	1	1	1
	59-855	4	1	1	2	2	2	1	1	1	1	1	1	1	1	1	1	1	1	1	1	1	1	1	1	1	3	10	9	1	1	1	1	1	1	1	1	1	1	2	1	1	1	1	1	1	1	1	1
	59-857	4	1	2	2	1	2	1	1	1	1	1	1	1	1	1	1	1	1	1	1	1	1	1	1	1	3	9	7	1	1	2	1	1	1	1	1	1	1	1	1	1	1	1	1	1	1	1	1
	59-858	3	1	1	2	2	2	1	1	1	1	1	1	1	1	1	1	1	1	1	1	1	1	1	1	1	3	9	9	1	1	1	1	1	1	1	1	1	1	2	1	1	1	1	1	1	1	1	1
	59-864	3	1	2	3	1	1	1	1	1	1	1	1	1	1	1	1	1	1	1	1	1	1	1	1	1	3	9	9	1	1	1	1	1	1	1	1	1	1	2	1	1	1	1	1	1	1	1	1
	59-874	4	1	2	1	1	1	1	1	1	1	1	1	1	1	1	1	1	1	1	1	1	1	1	1	1	3	10	7	1	1	2	1	1	1	1	1	1	1	1	1	1	1	1	1	1	1	1	1
	59-879	4	1	2	1	1	1	1	1	1	1	1	1	1	1	1	1	1	1	1	1	1	1	1	1	1	3	10	9	1	1	1	1	1	1	1	1	1	1	2	1	1	1	1	1	1	1	1	1
	59-88	4	4	2	2	2	2	1	1	1	1	1	1	1	1	1	1	1	1	1	1	1	1	1	1	1	4	10	7	1	1	2	1	1	1	1	1	1	1	1	1	1	1	1	1	1	1	1	1
	59-884	4	1	2	1	1	1	1	1	1	1	1	1	1	1	1	1	1	1	1	1	1	1	1	1	1	3	10	9	1	1	1	1	1	1	1	1	1	1	2	1	1	1	1	1	1	1	1	1
	59-885	1	1	1	1	1	1	1	1	1	1	1	1	1	1	1	1	1	1	1	1	1	1	1	1	1	3	10	9	1	1	1	1	1	1	1	1	1	1	2	1	1	1	1	1	1	1	1	1
	59-887	1	3	2	2	1	1	1	2	1	1	1	1	1	1	1	1	1	1	1	1	1	1	1	1	1	3	10	9	1	1	1	1	1	1	1	1	1	1	2	1	1	1	1	1	1	1	1	1
	59-893	4	1	2	2	2	1	1	1	1	1	1	1	1	1	1	1	1	1	1	1	1	1	1	1	1	4	10	9	1	1	1	1	1	1	1	1	1	1	2	1	1	1	1	1	1	1	1	1
	59-895	3	1	1	1	1	1	1	1	1	1	1	1	1	1	1	1	1	1	1	1	1	1	1	1	1	3	10	11	1	1	1	1	1	1	1	1	1	2	1	1	1	1	1	1	1	1	1	1
	59-896	3	1	2	1	1	1	1	2	1	1	1	1	1	1	1	1	1	1	1	1	1	1	1	1	1	3	10	9	1	1	1	1	1	1	1	1	1	1	2	1	1	1	1	1	1	1	1	1
	59-923	3	1	2	2	2	2	1	1	1	1	1	1	1	1	1	1	1	1	1	1	1	1	1	1	1	3	9	9	1	1	1	1	1	1	1	1	1	1	2	1	1	1	1	1	1	1	1	1
	59-93	4	1	1	2	2	2	1	1	1	1	1	1	1	1	1	1	1	1	1	1	1	1	1	1	1	4	8	9	1	1	1	1	1	1	1	1	1	1	2	1	1	1	1	1	1	1	1	1
	59-944	4	3	2	1	1	1	1	1	1	2	2	1	1	1	1	1	1	1	1	1	1	1	1	1	1	3	9	9	1	1	1	1	1	1	1	1	1	1	2	1	1	1	1	1	1	1	1	1
	59-949	4	3	2	2	2	1	1	1	1	2	2	1	1	1	1	1	1	1	1	1	1	1	1	1	1	3	9	9	1	1	1	1	1	1	1	1	1	1	2	1	1	1	1	1	1	1	1	1
	59-953	4	1	1	2	1	1	1	1	1	1	1	1	1	1	1	1	1	1	1	1	1	1	1	1	1	2	10	9	1	1	1	1	1	1	1	1	1	1	2	1	1	1	1	1	1	1	1	1
	59-994	3	1	2	2	2	2	1	1	1	1	1	1	1	1	1	1	1	1	1	1	1	1	1	1	1	3	9	9	1	1	1	1	1	1	1	1	1	1	2	1	1	1	1	1	1	1	1	1
	59-1667	4	1	2	1	1	1	1	1	1	1	1	1	1	1	1	1	1	1	1	1	1	1	1	1	1	3	10	9	1	1	1	1	1	1	1	1	1	1	2	1	1	1	1	1	1	1	1	1
	59-100	3	4	1	2	2	2	1	1	1	1	1	1	1	1	1	1	1	1	1	1	1	1	1	1	1	2	10	5	1	1	1	1	1	2	1	1	1	1	1	1	1	1	1	1	1	1	1	1
	59-1008	4	1	1	1	1	1	2	2	2	1	1	1	1	1	1	1	1	1	1	1	1	1	1	1	1	5	9	8	1	1	1	1	1	1	1	1	1	1	1	1	1	1	1	1	1	1	1	1
	59-1009	3	1	2	1	1	1	2	2	2	1	1	1	1	1	1	1	1	1	1	1	1	1	1	1	1	6	6	10	1	1	1	1	1	1	1	1	1	1	1	1	1	1	1	1	1	1	1	1
	59-1011	3	1	2	2	2	2	2	4	4	1	1	1	1	1	1	1	1	1	1	1	1	1	1	1	1	6	7	10	1	1	1	1	1	1	1	1	1	1	1	1	1	1	1	1	1	1	1	1
	59-102	3	4	2	2	2	2	2	2	2	1	1	1	1	1	1	1	1	1	1	1	1	1	1	1	1	4	10	12	1	1	1	1	1	1	1	1	1	1	1	1	1	1	1	1	1	1	1	1
	59-1026	4	1	1	2	2	2	2	2	2	1	1	1	1	1	1	1	1	1	1	1	1	1	1	1	1	5	5	10	1	1	1	1	1	1	1	1	1	1	1	1	1	1	1	1	1	1	1	1
	59-1029	4	3	2	1	1	1	2	2	2	1	1	1	1	1	1	1	1	1	1	1	1	1	1	1	1	4	9	6	1	1	1	1	1	1	1	1	1	1	1	1	1	1	2	1	1	1	1	1
	59-103	19	1	1	2	2	2	2	2	2	1	1	1	1	1	1	1	1	1	1	1	1	1	1	1	1	4	10	3	1	1	1	1	1	1	1	1	1	1	1	1	1	1	1	1	1	1	2	1
	59-1031	7	1	1	3	1	1	2	3	3	1	1	1	1	1	1	1	1	1	1	1	1	1	1	1	1	3	10	12	1	1	1	1	1	1	1	1	1	1	1	1	1	1	1	1	1	1	1	1
	59-1032	4	1	1	1	1	1	1	1	1	1	1	1	1	1	1	1	1	1	1	1	1	1	1	1	1	4	9	9	1	1	1	1	1	1	1	1	1	1	1	2	1	1	1	1	1	1	1	1
	59-1047	23	3	2	3	3	2	2	2	2	1	1	1	1	1	1	1	1	1	1	1	1	1	1	1	1	6	3	10	1	1	1	1	1	1	1	1	1	1	1	1	1	1	1	1	1	1	1	1
	59-106	3	4	1	2	2	2	2	2	2	1	1	1	1	1	1	1	1	1	1	1	1	1	1	1	1	6	9	8	1	1	1	1	1	1	1	2	1	1	1	1	1	1	1	1	1	1	1	1
	59-1064	3	1	1	1	1	1	2	3	3	1	1	1	1	1	1	1	1	1	1	1	1	1	1	1	1	5	10	8	1	1	1	1	1	1	1	1	1	1	1	1	1	1	1	1	1	1	1	1
	59-1065	4	1	2	1	1	1	2	5	2	1	1	1	1	1	1	1	1	1	1	1	1	1	1	1	1	3	9	8	1	1	1	1	1	1	1	1	1	1	1	1	1	1	1	1	1	1	1	1
	59-1066	4	1	2	2	2	2	2	3	2	1	1	1	1	1	1	1	1	1	1	1	1	1	1	1	1	2	10	8	1	1	1	1	1	1	1	1	1	1	1	1	1	1	1	1	1	1	1	1
	59-1069	4	1	2	2	1	1	1	1	1	1	1	1	1	1	1	1	1	1	1	1	1	1	1	1	1	4	9	7	1	1	2	1	1	1	1	1	1	1	1	1	1	1	1	1	1	1	1	1
	59-1077	3	3	2	1	1	1	1	1	1	1	1	1	1	1	1	1	1	1	1	1	1	1	1	1	1	5	10	7	1	1	2	1	1	1	1	1	1	1	1	1	1	1	1	1	1	1	1	1
	59-1081	4	1	1	1	1	1	2	3	3	1	1	1	1	1	1	1	1	1	1	1	1	1	1	1	1	6	5	10	1	1	1	1	1	1	1	1	1	1	1	1	1	1	1	1	1	1	1	1
	59-1082	3	1	2	1	1	1	1	1	1	1	1	1	1	1	1	1	1	1	1	1	1	1	1	1	1	3	9	5	1	1	1	1	1	2	1	1	1	1	1	1	1	1	1	1	1	1	1	1
	59-1086	3	1	2	2	1	1	1	2	1	1	1	1	1	1	1	1	1	1	1	1	1	1	1	1	1	4	9	9	1	1	1	1	1	1	1	1	1	1	1	2	1	1	1	1	1	1	1	1
	59-1091	4	1	1	1	1	1	2	2	2	1	1	1	1	1	1	1	1	1	1	1	1	1	1	1	1	5	10	8	1	1	1	1	1	1	1	1	1	1	1	1	1	1	1	1	1	1	1	1
	59-1096	3	1	2	1	1	1	1	1	1	1	1	1	1	1	1	1	1	1	1	1	1	1	1	1	1	4	10	8	1	1	1	1	1	1	1	2	1	1	1	1	1	1	1	1	1	1	1	1
	59-1100	3	1	1	1	1	2	2	3	2	1	1	1	1	1	1	1	1	1	1	1	1	1	1	1	1	5	10	8	1	1	1	1	1	1	1	1	1	1	1	1	1	1	1	1	1	1	1	1
	59-1108	3	1	1	1	1	1	2	4	4	1	1	1	1	1	1	1	1	1	1	1	1	1	1	1	1	3	9	8	1	1	1	1	1	1	1	1	1	1	1	1	1	1	1	1	1	1	1	1
	59-111	3	4	1	2	2	2	2	3	3	1	1	1	1	1	1	1	1	1	1	1	1	1	1	1	1	4	9	8	1	1	1	1	1	1	1	1	1	1	1	1	1	1	1	1	1	1	1	1
	59-1115	3	1	1	2	1	1	2	4	3	1	1	1	1	1	1	1	1	1	1	1	1	1	1	1	1	2	9	8	1	1	1	1	1	1	1	1	1	1	1	1	1	1	1	1	1	1	1	1
	59-1119	3	1	2	1	1	1	2	1	2	2	2	1	1	1	1	1	1	1	1	1	1	1	1	1	1	4	8	8	1	1	1	1	1	1	1	1	1	1	1	1	1	1	1	1	1	1	1	1
	59-1120	23	1	2	2	2	2	2	2	2	1	1	1	1	1	1	1	1	1	1	1	1	1	1	1	1	4	10	9	1	1	1	1	1	1	1	1	1	1	1	2	1	1	1	1	1	1	1	1
	59-113	4	1	2	2	2	2	2	9	3	1	1	1	1	1	1	1	1	1	1	1	1	1	1	1	1	4	7	10	1	1	1	1	1	1	1	1	1	1	1	1	1	1	1	1	1	1	1	1
	59-1136	3	1	1	1	1	1	2	1	3	1	1	1	1	1	1	1	1	1	1	1	1	1	1	1	1	3	10	8	1	1	1	1	1	1	1	1	1	1	1	1	1	1	1	1	1	1	1	1
	59-1144	4	1	1	1	1	1	1	3	1	1	1	1	1	1	1	1	1	1	1	1	1	1	1	1	1	5	9	8	1	1	1	1	1	1	1	1	1	1	1	1	1	1	1	1	1	1	1	1
	59-1145	7	1	2	1	1	1	1	4	1	1	1	1	1	1	1	1	1	1	1	1	1	1	1	1	1	5	6	10	1	1	1	1	1	1	1	1	1	1	1	1	1	1	1	1	1	1	1	1
	59-1148	3	1	1	1	1	1	2	6	3	1	1	1	1	1	1	1	1	1	1	1	1	1	1	1	1	8	5	10	1	1	1	1	1	1	1	1	1	1	1	1	1	1	1	1	1	1	1	1
	59-1149	3	1	1	1	1	1	2	2	2	1	1	1	1	1	1	1	1	1	1	1	1	1	1	1	1	4	10	8	1	1	1	1	1	1	1	1	1	1	1	1	1	1	1	1	1	1	1	1
	59-1151	3	3	1	1	1	1	2	7	3	1	1	1	1	1	1	1	1	1	1	1	1	1	1	1	1	4	10	10	1	1	1	1	1	1	1	1	1	1	1	1	1	1	1	1	1	1	1	1
	59-1157	4	1	1	2	3	1	2	3	2	2	1	1	1	1	1	2	1	1	1	1	1	1	1	1	1	3	10	8	1	1	1	1	1	1	1	1	1	1	1	1	1	1	1	1	1	1	1	1
	59-1158	4	1	1	1	1	1	2	3	2	1	1	1	1	1	1	1	1	1	1	1	1	1	1	1	1	6	5	10	1	1	1	1	1	1	1	1	1	1	1	1	1	1	1	1	1	1	1	1
	59-1165	4	1	1	2	2	2	2	3	3	1	1	1	1	1	1	1	1	1	1	1	1	1	1	1	1	3	9	8	1	1	1	1	1	1	1	1	1	1	1	1	1	1	1	1	1	1	1	1
	59-1166	3	1	1	2	2	2	2	3	2	1	1	1	1	1	1	1	1	1	1	1	1	1	1	1	1	5	4	10	1	1	1	1	1	1	1	1	1	1	1	1	1	1	1	1	1	1	1	1
	59-1179	7	1	1	1	1	2	2	5	4	1	1	1	1	1	1	1	1	1	1	1	1	1	1	1	1	5	9	12	1	1	1	1	1	1	1	1	1	1	1	1	1	1	1	1	1	1	1	1
	59-1181	2	3	2	1	1	2	2	2	2	1	1	1	1	1	1	1	1	1	1	1	1	1	1	1	1	3	10	8	1	1	1	1	1	1	1	1	1	1	1	1	1	1	1	1	1	1	1	1
	59-1184	3	1	2	1	2	1	1	4	1	1	1	1	1	1	1	1	1	1	1	1	1	1	1	1	1	4	7	10	1	1	1	1	1	1	1	1	1	1	1	1	1	1	1	1	1	1	1	1
	59-1185	4	1	1	2	2	2	2	3	3	1	1	1	1	1	1	1	1	1	1	1	1	1	1	1	1	2	10	5	1	1	1	1	1	1	2	1	1	1	1	1	1	1	1	1	1	1	1	1
	59-1187	4	1	2	3	2	1	2	5	3	1	1	1	1	1	1	1	1	1	1	1	1	1	1	1	1	7	6	10	1	1	1	1	1	1	1	1	1	1	1	1	1	1	1	1	1	1	1	1
	59-1189	3	1	1	1	1	1	2	3	3	1	1	1	1	1	1	1	1	1	1	1	1	1	1	1	1	5	8	8	1	1	1	1	1	1	1	1	1	1	1	1	1	1	1	1	1	1	1	1
	59-1195	3	1	2	1	1	1	2	3	2	1	1	1	1	1	1	1	1	1	1	1	1	1	1	1	1	4	10	8	1	1	1	1	1	1	1	1	1	1	1	1	1	1	1	1	1	1	1	1
	59-1198	3	1	2	1	1	1	2	4	2	1	1	1	1	1	1	1	1	1	1	1	1	1	1	1	1	8	6	10	1	1	1	1	1	1	1	1	1	1	1	1	1	1	1	1	1	1	1	1
	59-120	3	1	1	2	2	2	2	2	2	2	2	1	1	1	1	1	1	1	1	1	1	1	1	1	1	3	9	10	1	1	1	1	1	1	1	1	1	1	1	1	1	1	1	1	1	1	1	1
	59-1201	4	1	1	1	1	1	1	1	1	1	1	1	1	1	1	1	1	1	1	1	1	1	1	1	1	4	9	5	1	1	1	1	1	2	1	1	1	1	1	1	1	1	1	1	1	1	1	1
	59-1205	4	1	1	1	1	1	2	2	2	1	1	1	1	1	1	1	1	1	1	1	1	1	1	1	1	7	5	10	1	1	1	1	1	1	1	1	1	1	1	1	1	1	1	1	1	1	1	1
	59-1207	9	1	1	1	1	1	2	3	2	1	1	1	1	1	1	1	1	1	1	1	1	1	1	1	1	5	5	9	2	1	1	1	1	1	1	1	1	1	1	1	1	1	1	1	1	1	1	1
	59-1208	3	1	1	1	3	1	1	3	1	1	1	1	1	1	1	1	1	1	1	1	1	1	1	1	1	5	2	8	1	1	1	1	1	1	1	1	1	1	1	1	1	1	1	1	1	1	1	1
	59-1209	4	1	2	2	2	1	2	5	3	1	1	1	1	1	1	1	1	1	1	1	1	1	1	1	1	4	10	10	1	1	1	1	1	1	1	1	1	1	1	1	1	1	1	1	1	1	1	1
	59-1211	4	1	2	1	1	1	1	1	1	1	1	1	1	1	1	1	1	1	1	1	1	1	1	1	1	4	10	8	1	1	1	1	1	1	1	2	1	1	1	1	1	1	1	1	1	1	1	1
	59-1215	4	1	1	1	1	1	2	3	3	1	1	1	1	1	1	1	1	1	1	1	1	1	1	1	1	4	9	8	1	1	1	1	1	1	1	1	1	1	1	1	1	1	1	1	1	1	1	1
	59-1216	3	1	2	1	1	1	2	4	3	1	1	1	1	1	1	1	1	1	1	1	1	1	1	1	1	5	7	10	1	1	1	1	1	1	1	1	1	1	1	1	1	1	1	1	1	1	1	1
	59-1217	3	1	2	2	1	1	1	2	1	1	1	1	1	1	1	1	1	1	1	1	1	1	1	1	1	4	9	7	1	1	2	1	1	1	1	1	1	1	1	1	1	1	1	1	1	1	1	1
	59-1218	7	1	2	1	1	1	2	2	2	1	1	1	1	1	1	1	1	1	1	1	1	1	1	1	1	4	8	8	1	1	1	1	1	1	1	1	1	1	1	1	1	1	1	1	1	1	1	1
	59-1219	6	1	2	2	2	2	2	12	2	1	1	1	1	1	1	1	1	1	1	1	1	1	1	1	1	2	9	8	1	1	1	1	1	1	1	2	1	1	1	1	1	1	1	1	1	1	1	1
	59-1227	3	1	1	2	1	2	2	3	3	1	1	1	1	1	1	1	1	1	1	1	1	1	1	1	1	4	9	12	1	1	1	1	1	1	1	1	1	1	1	1	1	1	1	1	1	1	1	1
	59-1244	3	1	1	1	1	1	2	4	2	1	1	1	1	1	1	1	1	1	1	1	1	1	1	1	1	4	9	8	1	1	1	1	1	1	1	1	1	1	1	1	1	1	1	1	1	1	1	1
	59-1256	4	1	2	1	1	1	2	4	4	1	1	1	1	1	1	1	1	1	1	1	1	1	1	1	1	2	10	8	1	1	1	1	1	1	1	1	1	1	1	1	1	1	1	1	1	1	1	1
	59-1261	3	1	1	2	1	1	2	3	3	1	1	1	1	1	1	1	1	1	1	1	1	1	1	1	1	3	10	5	1	1	1	1	1	2	1	1	1	1	1	1	1	1	1	1	1	1	1	1
	59-1265	3	1	1	2	3	2	2	4	3	1	1	1	1	1	1	1	1	2	1	1	1	1	1	1	2	5	5	10	1	1	1	1	1	1	1	1	1	1	1	1	1	1	1	1	1	1	1	1
	59-1268	3	1	1	2	2	2	2	5	2	1	1	1	1	1	1	1	1	1	1	1	1	1	1	1	1	4	6	10	1	1	1	1	1	1	1	1	1	1	1	1	1	1	1	1	1	1	1	1
	59-1271	4	1	2	1	1	1	2	2	3	1	1	1	1	1	1	1	1	1	1	1	1	1	1	1	1	3	10	8	1	1	1	1	1	1	1	1	1	1	1	1	1	1	1	1	1	1	1	1
	59-1274	3	1	2	1	1	1	2	5	3	1	1	1	1	1	1	1	1	1	1	1	1	1	1	1	1	3	10	9	2	1	1	1	1	1	1	1	1	1	1	1	1	1	1	1	1	1	1	1
	59-1276	22	1	2	1	1	1	2	4	4	1	1	1	1	1	1	1	1	1	1	1	1	1	1	1	1	4	10	8	1	1	1	1	1	1	1	1	1	1	1	1	1	1	1	1	1	1	1	1
	59-1278	3	1	1	1	1	1	2	2	2	1	1	1	1	1	1	1	1	1	1	1	1	1	1	1	1	5	9	8	1	1	1	1	1	1	1	1	1	1	1	1	1	1	1	1	1	1	1	1
	59-1280	3	1	1	2	3	2	1	1	1	1	1	1	1	1	1	1	1	1	1	1	1	1	1	1	1	3	9	5	1	1	1	1	1	2	1	1	1	1	1	1	1	1	1	1	1	1	1	1
	59-1281	3	1	1	1	1	1	1	3	1	1	1	1	1	1	1	1	1	1	1	1	1	1	1	1	1	5	9	8	1	1	1	1	1	1	1	1	1	1	1	1	1	1	1	1	1	1	1	1
	59-1284	3	3	1	2	1	1	2	2	2	1	1	1	1	1	1	1	1	1	1	1	1	1	1	1	1	6	10	8	1	1	1	1	1	1	1	1	1	1	1	1	1	1	1	1	1	1	1	1
	59-1285	3	1	1	2	2	1	1	1	1	1	1	1	1	1	1	1	1	1	1	1	1	1	1	1	1	3	9	5	1	1	1	1	1	2	1	1	1	1	1	1	1	1	1	1	1	1	1	1
	59-1288	4	1	1	3	2	1	2	2	2	1	1	1	1	1	1	1	1	1	1	1	1	1	1	1	1	3	7	8	1	1	1	1	1	1	1	1	1	1	1	1	1	1	1	1	1	1	1	1
	59-1289	3	1	1	1	2	2	2	2	2	1	1	1	1	1	1	1	1	1	1	1	1	1	1	1	1	2	9	11	1	1	1	1	1	1	1	1	1	1	1	1	1	2	1	1	1	1	1	1
	59-129	3	4	1	2	2	2	2	3	3	1	1	1	1	1	1	1	1	1	1	1	1	1	1	1	1	4	9	8	1	1	1	1	1	1	1	1	1	1	1	1	1	1	1	1	1	1	1	1
	59-1290	1	2	1	3	1	1	2	2	2	1	1	1	1	1	1	1	1	1	1	1	1	1	1	1	1	4	7	10	1	1	1	1	1	1	1	1	1	1	1	1	1	1	1	1	1	1	1	1
	59-1297	3	1	2	1	1	1	2	2	2	1	1	1	1	1	1	1	1	1	1	1	1	1	1	1	1	4	10	5	1	1	1	1	1	2	1	1	1	1	1	1	1	1	1	1	1	1	1	1
	59-130	3	4	1	2	2	2	2	2	2	1	1	1	1	1	1	1	1	1	1	1	1	1	1	1	1	5	9	5	1	1	1	1	1	2	1	1	1	1	1	1	1	1	1	1	1	1	1	1
	59-1306	4	1	2	1	1	1	2	6	3	1	1	1	1	1	1	1	1	1	1	1	1	1	1	1	1	3	9	8	1	1	1	1	1	1	1	1	1	1	1	1	1	1	1	1	1	1	1	1
	59-131	11	4	2	2	3	2	2	2	2	1	1	1	1	1	1	1	1	1	1	1	1	1	1	1	1	4	10	9	1	1	1	1	1	1	1	1	1	1	1	2	1	1	1	1	1	1	1	1
	59-1313	3	3	2	1	1	1	1	3	1	1	1	1	1	1	1	1	1	1	1	1	1	1	1	1	1	3	9	5	1	1	1	1	1	2	1	1	1	1	1	1	1	1	1	1	1	1	1	1
	59-1314	4	1	2	1	2	2	1	1	1	1	1	1	1	1	1	1	1	1	1	1	1	1	1	1	1	4	9	8	1	1	1	1	1	1	1	1	1	1	1	1	1	1	1	1	1	1	1	1
	59-1323	4	1	2	2	2	2	2	3	3	1	1	1	1	1	1	1	1	1	1	1	1	1	1	1	1	6	7	10	1	1	1	1	1	1	1	1	1	1	1	1	1	1	1	1	1	1	1	1
	59-1324	3	1	2	2	2	2	2	4	2	1	1	1	1	1	1	1	1	1	1	1	1	1	1	1	1	4	10	8	1	1	1	1	1	1	1	1	1	1	1	1	1	1	1	1	1	1	1	1
	59-1325	3	1	2	2	2	2	1	1	1	1	1	1	1	1	1	1	1	1	1	1	1	1	1	1	1	3	10	7	1	1	2	1	1	1	1	1	1	1	1	1	1	1	1	1	1	1	1	1
	59-1330	2	1	2	1	1	1	2	4	4	1	1	1	1	1	1	1	1	1	1	1	1	1	1	1	1	3	9	8	1	1	1	1	1	1	1	1	1	1	1	1	1	1	1	1	1	1	1	1
	59-1335	3	1	2	1	1	1	2	4	4	1	1	1	1	1	1	1	1	1	1	1	1	1	1	1	1	4	9	8	1	1	1	1	1	1	1	1	1	1	1	1	1	1	1	1	1	1	1	1
	59-1342	20	1	1	2	2	2	2	3	2	1	1	1	1	1	1	1	1	1	1	1	1	1	1	1	1	5	9	8	1	1	1	1	1	1	1	1	1	1	1	1	1	1	1	1	1	1	1	1
	59-1343	11	1	2	2	1	1	2	3	2	1	1	1	1	1	1	1	1	1	1	1	1	1	1	1	1	3	10	5	1	1	1	1	1	2	1	1	1	1	1	1	1	1	1	1	1	1	1	1
	59-1344	3	1	1	2	2	1	2	8	7	1	1	1	1	1	1	1	1	1	1	1	1	1	1	1	1	3	7	8	1	1	1	1	1	1	1	1	1	1	1	1	1	1	1	1	1	1	1	1
	59-1346	4	1	1	1	1	1	1	1	1	1	1	1	1	1	1	1	1	1	1	1	1	1	1	1	1	2	10	8	1	1	1	1	1	1	1	1	1	1	1	1	1	1	1	1	1	1	1	1
	59-1347	3	1	2	1	1	1	1	1	1	2	1	1	1	2	1	1	1	1	1	1	1	1	1	1	1	4	10	5	1	1	1	1	1	2	1	1	1	1	1	1	1	1	1	1	1	1	1	1
	59-1350	3	1	2	2	2	1	2	3	3	1	1	1	1	1	1	1	1	1	1	1	1	1	1	1	1	7	5	10	1	1	1	1	1	1	1	1	1	1	1	1	1	1	1	1	1	1	1	1
	59-1354	5	1	1	1	1	1	2	10	3	1	1	1	1	1	1	1	1	1	1	1	1	1	1	1	1	6	6	8	1	1	1	1	1	1	1	2	1	1	1	1	1	1	1	1	1	1	1	1
	59-1355	4	1	2	1	1	1	2	4	3	1	1	1	1	1	1	1	1	1	1	1	1	1	1	1	1	7	7	10	1	1	1	1	1	1	1	1	1	1	1	1	1	1	1	1	1	1	1	1
	59-1356	11	1	1	1	1	1	2	2	2	1	1	1	1	1	1	1	1	1	1	1	1	1	1	1	1	5	10	8	1	1	1	1	1	1	1	1	1	1	1	1	1	1	1	1	1	1	1	1
	59-1363	20	1	1	1	1	1	1	1	1	1	1	1	1	1	1	1	1	1	1	1	1	1	1	1	1	5	9	9	1	1	1	1	1	1	1	1	1	1	1	2	1	1	1	1	1	1	1	1
	59-1396	4	1	2	1	1	2	2	3	3	1	1	1	1	1	1	1	1	1	1	1	1	1	1	1	1	4	11	3	1	1	1	1	1	1	1	1	1	1	1	1	1	1	1	1	1	1	2	1
	59-1398	4	1	2	1	1	2	2	5	3	1	1	1	1	1	1	1	1	1	1	1	1	1	1	1	1	4	9	9	1	1	1	1	1	1	1	1	1	1	1	2	1	1	1	1	1	1	1	1
	59-140	4	4	2	2	2	2	2	3	4	1	1	1	1	1	1	1	1	1	1	1	1	1	1	1	1	3	3	10	1	1	1	1	1	1	1	1	1	1	1	1	1	1	1	1	1	1	1	1
	59-1405	3	1	1	1	1	2	2	3	2	1	1	1	1	1	1	1	1	1	1	1	1	1	1	1	1	6	6	10	1	1	1	1	1	1	1	1	1	1	1	1	1	1	1	1	1	1	1	1
	59-1414	4	1	2	1	1	1	2	2	2	1	1	1	1	1	1	1	1	1	1	1	1	1	1	1	1	3	10	8	1	1	1	1	1	1	1	1	1	1	1	1	1	1	1	1	1	1	1	1
	59-1419	3	1	1	1	1	1	2	2	2	1	1	1	1	1	1	1	1	1	1	1	1	1	1	1	1	4	9	8	1	1	1	1	1	1	1	1	1	1	1	1	1	1	1	1	1	1	1	1
	59-142	3	4	1	3	2	2	2	2	2	1	1	1	1	1	1	1	1	1	1	1	1	1	1	1	1	4	10	5	1	1	1	1	1	2	1	1	1	1	1	1	1	1	1	1	1	1	1	1
	59-1420	4	1	2	1	1	1	1	1	1	1	1	1	1	1	1	1	1	1	1	1	1	1	1	1	1	3	9	7	1	1	2	1	1	1	1	1	1	1	1	1	1	1	1	1	1	1	1	1
	59-1424	3	1	2	1	1	1	2	3	2	1	1	1	1	1	1	1	1	1	1	1	1	1	1	1	1	4	9	8	1	1	1	1	1	1	1	1	1	1	1	1	1	1	1	1	1	1	1	1
	59-1426	3	1	2	1	1	1	2	2	2	2	1	1	2	1	1	1	1	1	1	1	1	1	1	1	1	4	9	5	1	1	1	1	1	2	1	1	1	1	1	1	1	1	1	1	1	1	1	1
	59-143	11	4	1	2	2	2	2	4	4	1	1	1	1	1	1	1	1	1	1	1	1	1	1	1	1	5	10	8	1	1	1	1	1	1	1	1	1	1	1	1	1	1	1	1	1	1	1	1
	59-144	3	4	1	3	2	2	2	2	2	1	1	1	1	1	1	1	1	1	1	1	1	1	1	1	1	6	7	10	1	1	1	1	1	1	1	1	1	1	1	1	1	1	1	1	1	1	1	1
	59-1442	11	1	1	2	1	2	1	2	1	1	1	1	1	1	1	1	1	1	1	1	1	1	1	1	1	7	8	8	1	1	1	1	1	1	1	1	1	1	1	1	1	1	1	1	1	1	1	1
	59-1447	3	1	1	1	1	2	1	2	1	1	1	1	1	1	1	1	1	1	1	1	1	1	1	1	1	3	10	5	1	1	1	1	1	2	1	1	1	1	1	1	1	1	1	1	1	1	1	1
	59-1448	7	1	1	2	3	3	2	9	3	1	1	1	1	1	1	1	1	1	1	1	1	1	1	1	1	4	8	8	1	1	1	1	1	1	1	1	1	1	1	1	1	1	1	1	1	1	1	1
	59-1456	20	1	1	1	1	2	2	2	2	1	1	1	1	1	1	1	1	1	1	1	1	1	1	1	1	4	9	11	1	1	1	1	1	1	1	1	1	1	1	1	1	2	1	1	1	1	1	1
	59-1458	3	1	1	1	1	1	2	2	2	1	1	1	1	1	1	1	1	1	1	1	1	1	1	1	1	4	9	8	1	1	1	1	1	1	1	1	1	1	1	1	1	1	1	1	1	1	1	1
	59-146	4	4	1	2	2	2	2	4	4	1	1	1	1	1	1	1	1	1	1	1	1	1	1	1	1	5	6	10	1	1	1	1	1	1	1	1	1	1	1	1	1	1	1	1	1	1	1	1
	59-1462	3	1	1	1	1	1	2	3	3	1	1	1	1	1	1	1	1	1	1	1	1	1	1	1	1	5	9	5	1	1	1	1	1	2	1	1	1	1	1	1	1	1	1	1	1	1	1	1
	59-1470	4	1	1	3	2	2	2	2	2	1	1	1	1	1	1	1	1	1	1	1	1	1	1	1	1	8	5	10	1	1	1	1	1	1	1	1	1	1	1	1	1	1	1	1	1	1	1	1
	59-1472	3	1	1	2	2	2	2	4	3	1	1	1	1	1	1	1	1	1	1	1	1	1	1	1	1	6	8	10	1	1	1	1	1	1	1	1	1	1	1	1	1	1	1	1	1	1	1	1
	59-1476	3	1	2	2	2	2	2	4	3	1	1	1	1	1	1	1	1	1	1	1	1	1	1	1	1	2	6	8	1	1	1	1	1	1	1	1	1	1	1	1	1	1	1	1	1	1	1	1
	59-149	3	4	1	2	2	2	2	5	3	1	1	1	1	1	1	1	1	1	1	1	1	1	1	1	1	7	5	10	1	1	1	1	1	1	1	1	1	1	1	1	1	1	1	1	1	1	1	1
	59-1492	3	1	1	1	1	2	1	1	1	1	1	1	1	1	1	1	1	1	1	1	1	1	1	1	1	5	10	5	1	1	1	1	1	2	1	1	1	1	1	1	1	1	1	1	1	1	1	1
	59-1493	11	1	1	1	1	1	2	4	2	1	1	1	1	1	1	1	1	1	1	1	1	1	1	1	1	4	9	9	2	1	1	1	1	1	1	1	1	1	1	1	1	1	1	1	1	1	1	1
	59-1496	28	1	2	1	1	2	2	2	2	1	1	1	1	1	1	1	1	1	1	1	1	1	1	1	1	3	10	8	1	1	1	1	1	1	1	1	1	1	1	1	1	1	1	1	1	1	1	1
	59-1497	4	1	2	2	1	2	1	1	1	1	1	1	1	1	1	1	1	1	1	1	1	1	1	1	1	4	10	5	1	1	1	1	1	2	1	1	1	1	1	1	1	1	1	1	1	1	1	1
	59-1498	3	3	1	1	1	1	2	4	2	2	1	1	1	1	1	2	1	1	1	1	1	1	1	1	1	4	9	9	1	1	1	1	1	1	1	1	1	1	2	1	1	1	1	1	1	1	1	1
	59-1499	4	1	1	3	2	3	1	2	1	1	1	1	1	1	1	1	1	1	1	1	1	1	1	1	1	6	5	10	1	1	1	1	1	1	1	1	1	1	1	1	1	1	1	1	1	1	1	1
	59-1502	3	1	1	2	2	1	2	4	3	1	1	1	1	1	1	1	1	1	1	1	1	1	1	1	1	5	6	10	1	1	1	1	1	1	1	1	1	1	1	1	1	1	1	1	1	1	1	1
	59-1508	1	1	1	3	2	2	2	2	2	1	1	1	1	1	1	1	1	1	1	1	1	1	1	1	1	4	10	11	1	1	1	1	1	1	1	1	1	1	1	1	1	2	1	1	1	1	1	1
	59-1509	4	1	1	1	1	1	2	2	2	1	1	1	1	1	1	1	1	1	1	1	1	1	1	1	1	4	9	5	1	1	1	1	1	2	1	1	1	1	1	1	1	1	1	1	1	1	1	1
	59-151	4	1	1	3	2	2	2	2	2	1	1	1	1	1	1	1	1	1	1	1	1	1	1	1	1	6	6	10	1	1	1	1	1	1	1	1	1	1	1	1	1	1	1	1	1	1	1	1
	59-1511	4	1	1	1	1	1	2	2	2	2	1	1	1	1	1	1	2	1	1	1	1	1	1	1	1	4	9	8	1	1	1	1	1	1	1	1	1	1	1	1	1	1	1	1	1	1	1	1
	59-1512	4	3	1	2	2	1	2	3	3	1	1	1	1	1	1	1	1	1	1	1	1	1	1	1	1	5	9	5	1	1	1	1	1	2	1	1	1	1	1	1	1	1	1	1	1	1	1	1
	59-1514	4	1	1	2	2	1	1	1	1	1	1	1	1	1	1	1	1	1	1	1	1	1	1	1	1	5	6	8	1	1	1	1	1	1	1	1	1	1	1	1	1	1	1	1	1	1	1	1
	59-1515	4	1	1	1	1	1	1	1	1	1	1	1	1	1	1	1	1	1	1	1	1	1	1	1	1	4	9	5	1	1	1	1	1	2	1	1	1	1	1	1	1	1	1	1	1	1	1	1
	59-1520	3	1	2	1	1	1	2	2	3	1	1	1	1	1	1	1	1	1	1	1	1	1	1	1	1	4	9	11	1	1	1	1	1	1	1	1	1	1	1	1	1	2	1	1	1	1	1	1
	59-1521	3	1	1	1	1	1	2	2	2	1	1	1	1	1	1	1	1	1	1	1	1	1	1	1	1	4	9	3	1	1	1	1	1	1	1	1	1	1	1	1	1	1	1	1	1	1	2	1
	59-1522	3	1	2	1	1	1	2	3	3	1	1	1	1	1	1	1	1	1	1	1	1	1	1	1	1	5	10	8	1	1	1	1	1	1	1	2	1	1	1	1	1	1	1	1	1	1	1	1
	59-1525	4	1	2	1	1	2	2	2	2	1	1	1	1	1	1	1	1	1	1	1	1	1	1	1	1	4	10	6	1	1	1	1	1	1	1	1	1	1	1	1	1	1	2	1	1	1	1	1
	59-1529	3	1	1	2	1	1	1	1	1	1	1	1	1	1	1	1	1	1	1	1	1	1	1	1	1	8	7	10	1	1	1	1	1	1	1	1	1	1	1	1	1	1	1	1	1	1	1	1
	59-1533	4	1	1	1	1	1	1	3	1	1	1	1	1	1	1	1	1	1	1	1	1	1	1	1	1	4	9	11	1	1	1	1	1	1	1	1	1	1	1	1	1	2	1	1	1	1	1	1
	59-1538	4	1	2	1	1	1	2	3	3	1	1	1	1	1	1	1	1	1	1	1	1	1	1	1	1	4	9	8	1	1	1	1	1	1	1	1	1	1	1	1	1	1	1	1	1	1	1	1
	59-154	4	4	2	2	2	2	2	2	2	1	1	1	1	1	1	1	1	1	1	1	1	1	1	1	1	4	10	8	1	1	1	1	1	1	1	1	1	1	1	1	1	1	1	1	1	1	1	1
	59-1543	24	1	1	1	1	1	2	2	2	1	1	1	1	1	1	1	1	1	1	1	1	1	1	1	1	5	10	9	2	1	1	1	1	1	1	1	1	1	1	1	1	1	1	1	1	1	1	1
	59-1544	3	1	2	1	1	1	2	2	2	1	1	1	1	1	1	1	1	1	1	1	1	1	1	1	1	3	10	11	1	1	1	1	1	1	1	1	1	1	1	1	1	2	1	1	1	1	1	1
	59-1545	4	1	1	1	1	2	2	4	3	1	1	1	1	1	1	1	1	1	1	1	1	1	1	1	1	4	9	8	1	1	1	1	1	1	1	1	1	1	1	1	1	1	1	1	1	1	1	1
	59-1548	3	1	1	1	3	2	2	8	4	1	1	1	1	1	1	1	1	1	1	1	1	1	1	1	1	2	10	5	1	1	1	1	1	1	2	1	1	1	1	1	1	1	1	1	1	1	1	1
	59-1554	3	1	1	2	2	1	1	1	1	1	1	1	1	1	1	1	1	1	1	1	1	1	1	1	1	4	10	11	1	1	1	1	1	1	1	1	1	1	1	1	1	2	1	1	1	1	1	1
	59-1556	3	1	1	1	1	1	1	1	1	1	1	1	1	1	1	1	1	1	1	1	1	1	1	1	1	2	9	6	1	1	1	1	1	1	1	1	1	1	1	1	1	1	2	1	1	1	1	1
	59-1557	3	1	1	1	1	1	2	2	2	2	2	1	1	1	1	1	1	1	1	1	1	1	1	1	1	6	10	8	1	1	1	1	1	1	1	1	1	1	1	1	1	1	1	1	1	1	1	1
	59-1559	22	1	2	2	1	2	2	5	5	1	1	1	1	1	1	1	1	1	1	1	1	1	1	1	1	8	5	10	1	1	1	1	1	1	1	1	1	1	1	1	1	1	1	1	1	1	1	1
	59-1561	22	3	2	1	1	1	1	1	1	1	1	1	1	1	1	1	1	1	1	1	1	1	1	1	1	4	9	9	1	1	1	1	1	1	1	1	1	1	1	2	1	1	1	1	1	1	1	1
	59-1562	3	1	2	1	1	2	2	3	3	1	1	1	1	1	1	1	1	1	1	1	1	1	1	1	1	4	10	8	1	1	1	1	1	1	1	1	1	1	1	1	1	1	1	1	1	1	1	1
	59-1563	3	1	2	1	1	1	2	2	2	1	1	1	1	1	1	1	1	1	1	1	1	1	1	1	1	4	9	8	1	1	1	1	1	1	1	2	1	1	1	1	1	1	1	1	1	1	1	1
	59-1567	12	1	1	1	1	1	1	1	1	1	1	1	1	1	1	1	1	1	1	1	1	1	1	1	1	4	7	9	1	1	1	1	1	1	1	1	1	1	1	1	2	1	1	1	1	1	1	1
	59-1574	4	3	1	1	1	1	2	3	3	1	1	1	1	1	1	1	1	1	1	1	1	1	1	1	1	4	10	8	1	1	1	1	1	1	1	1	1	1	1	1	1	1	1	1	1	1	1	1
	59-159	23	4	1	2	2	2	2	3	3	1	1	1	1	1	1	1	1	1	1	1	1	1	1	1	1	7	5	10	1	1	1	1	1	1	1	1	1	1	1	1	1	1	1	1	1	1	1	1
	59-1598	4	1	1	2	2	1	2	4	4	1	1	1	1	1	1	1	1	1	1	1	1	1	1	1	1	1	9	5	1	1	1	1	1	2	1	1	1	1	1	1	1	1	1	1	1	1	1	1
	59-1600	3	1	1	1	1	2	2	3	2	2	1	1	1	1	1	2	1	1	1	1	1	1	1	1	1	3	9	8	1	1	1	1	1	1	1	1	1	1	1	1	1	1	1	1	1	1	1	1
	59-161	4	4	2	2	2	2	2	2	2	1	1	1	1	1	1	1	1	1	1	1	1	1	1	1	1	3	10	5	1	1	1	1	1	1	2	1	1	1	1	1	1	1	1	1	1	1	1	1
	59-1613	3	1	2	2	1	1	2	4	4	1	1	1	1	1	1	1	1	1	1	1	1	1	1	1	1	2	10	5	1	1	1	1	1	1	2	1	1	1	1	1	1	1	1	1	1	1	1	1
	59-1614	4	1	1	1	1	2	1	2	1	1	1	1	1	1	1	1	1	1	1	1	1	1	1	1	1	6	6	10	1	1	1	1	1	1	1	1	1	1	1	1	1	1	1	1	1	1	1	1
	59-1617	3	1	2	1	1	1	2	3	3	1	1	1	1	1	1	1	1	1	1	1	1	1	1	1	1	4	10	8	1	1	1	1	1	1	1	1	1	1	1	1	1	1	1	1	1	1	1	1
	59-1620	4	3	2	1	1	1	2	2	2	1	1	1	1	1	1	1	1	1	1	1	1	1	1	1	1	5	9	8	1	1	1	1	1	1	1	1	1	1	1	1	1	1	1	1	1	1	1	1
	59-1623	3	1	2	1	1	2	2	5	2	1	1	1	1	1	1	1	1	1	1	1	1	1	1	1	1	3	10	8	1	1	1	1	1	1	1	1	1	1	1	1	1	1	1	1	1	1	1	1
	59-1628	4	1	1	1	1	2	1	3	1	1	1	1	1	1	1	1	1	2	1	1	1	1	1	1	2	4	6	10	1	1	1	1	1	1	1	1	1	1	1	1	1	1	1	1	1	1	1	1
	59-164	3	1	1	2	2	2	1	1	1	1	1	1	1	1	1	1	1	1	1	1	1	1	1	1	1	4	10	5	1	1	1	1	1	1	2	1	1	1	1	1	1	1	1	1	1	1	1	1
	59-1645	3	1	1	2	1	1	1	2	1	1	1	1	1	1	1	1	1	1	1	1	1	1	1	1	1	3	10	6	1	1	1	1	1	1	1	1	1	1	1	1	1	1	2	1	1	1	1	1
	59-1650	4	1	1	1	1	1	1	1	1	1	1	1	1	1	1	1	1	1	1	1	1	1	1	1	1	4	10	5	1	1	1	1	1	2	1	1	1	1	1	1	1	1	1	1	1	1	1	1
	59-1658	4	1	1	2	3	1	1	1	1	1	1	1	1	1	1	1	1	1	1	1	1	1	1	1	1	2	10	7	1	1	2	1	1	1	1	1	1	1	1	1	1	1	1	1	1	1	1	1
	59-166	3	4	1	2	2	2	2	3	3	1	1	1	1	1	1	1	1	1	1	1	1	1	1	1	1	4	4	8	1	1	1	1	1	1	1	1	1	1	1	1	1	1	1	1	1	1	1	1
	59-1660	4	3	1	1	1	1	2	2	2	1	1	1	1	1	1	1	1	1	1	1	1	1	1	1	1	4	9	5	1	1	1	1	1	2	1	1	1	1	1	1	1	1	1	1	1	1	1	1
	59-1662	3	1	1	2	2	2	1	1	1	1	1	1	1	1	1	1	1	1	1	1	1	1	1	1	1	4	9	9	1	1	1	1	1	1	1	1	1	1	1	2	1	1	1	1	1	1	1	1
	59-1666	3	1	2	1	1	1	2	4	3	1	1	1	1	1	1	1	1	1	1	1	1	1	1	1	1	1	10	8	1	1	1	1	1	1	1	1	1	1	1	1	1	1	1	1	1	1	1	1
	59-1673	3	1	2	2	1	2	2	2	2	1	1	1	1	1	1	1	1	1	1	1	1	1	1	1	1	4	8	11	1	1	1	1	1	1	1	1	1	1	1	1	1	2	1	1	1	1	1	1
	59-1674	3	2	1	1	1	1	1	1	1	1	1	1	1	1	1	1	1	1	1	1	1	1	1	1	1	5	9	7	1	1	2	1	1	1	1	1	1	1	1	1	1	1	1	1	1	1	1	1
	59-1677	3	1	1	2	3	1	1	4	1	1	1	1	1	1	1	1	1	1	1	1	1	1	1	1	1	4	9	8	1	1	1	1	1	1	1	2	1	1	1	1	1	1	1	1	1	1	1	1
	59-1678	3	1	2	1	1	1	2	2	2	1	1	1	1	1	1	1	1	1	1	1	1	1	1	1	1	3	9	8	1	1	1	1	1	1	1	1	1	1	1	1	1	1	1	1	1	1	1	1
	59-1682	4	3	2	3	1	1	2	2	2	2	1	2	1	1	1	1	1	1	1	1	1	1	1	1	1	3	9	9	2	1	1	1	1	1	1	1	1	1	1	1	1	1	1	1	1	1	1	1
	59-1683	4	1	1	1	1	1	1	1	1	1	1	1	1	1	1	1	1	1	1	1	1	1	1	1	1	3	10	5	1	1	1	1	1	1	2	1	1	1	1	1	1	1	1	1	1	1	1	1
	59-1686	4	1	2	1	1	1	1	1	1	1	1	1	1	1	1	1	1	1	1	1	1	1	1	1	1	3	9	8	1	1	1	1	1	1	1	2	1	1	1	1	1	1	1	1	1	1	1	1
	59-1687	4	1	1	2	2	1	2	7	3	1	1	1	1	1	1	1	1	1	1	1	1	1	1	1	1	4	10	8	1	1	1	1	1	1	1	1	1	1	1	1	1	1	1	1	1	1	1	1
	59-1688	4	1	1	1	1	1	2	3	3	1	1	1	1	1	1	1	1	1	1	1	1	1	1	1	1	5	10	11	1	1	1	1	1	1	1	1	1	1	1	1	1	1	1	1	1	1	1	1
	59-1689	4	1	2	1	1	2	2	3	3	1	1	1	1	1	1	1	1	1	1	1	1	1	1	1	1	3	10	12	1	1	1	1	1	1	1	1	1	1	1	1	1	1	1	1	1	1	1	1
	59-1690	3	1	2	2	1	1	2	3	3	1	1	1	1	1	1	1	1	1	1	1	1	1	1	1	1	5	8	10	1	1	1	1	1	1	1	1	1	1	1	1	1	1	1	1	1	1	1	1
	59-1692	3	1	2	1	2	2	2	4	2	1	1	1	1	1	1	1	1	1	1	1	1	1	1	1	1	4	8	10	1	1	1	1	1	1	1	1	1	1	1	1	1	1	1	1	1	1	1	1
	59-1701	1	1	2	1	1	2	2	11	3	1	1	1	1	1	1	1	1	1	1	1	1	1	1	1	1	6	7	8	1	1	1	1	1	1	1	1	1	1	1	1	1	1	1	1	1	1	1	1
	59-1703	3	1	1	2	1	2	2	2	2	1	1	1	1	1	1	1	1	1	1	1	1	1	1	1	1	4	6	10	1	1	1	1	1	1	1	1	1	1	1	1	1	1	1	1	1	1	1	1
	59-171	4	4	1	2	2	2	2	5	3	1	1	1	1	1	1	1	1	1	1	1	1	1	1	1	1	3	10	8	1	1	1	1	1	1	1	1	1	1	1	1	1	1	1	1	1	1	1	1
	59-1710	4	1	1	2	1	1	2	4	2	1	1	1	1	1	1	1	1	1	1	1	1	1	1	1	1	4	10	11	1	1	1	1	1	1	1	1	1	1	1	1	1	2	1	1	1	1	1	1
	59-1718	10	2	2	2	1	1	1	1	1	1	1	1	1	1	1	1	1	1	1	1	1	1	1	1	1	7	3	8	1	1	1	1	1	1	1	1	1	1	1	1	1	1	1	1	1	1	1	1
	59-1725	4	1	1	2	1	1	1	2	1	1	1	1	1	1	1	1	1	1	1	1	1	1	1	1	1	5	8	8	1	1	1	1	1	1	1	1	1	1	1	1	1	1	1	1	1	1	1	1
	59-1734	3	1	1	1	1	1	2	3	3	1	1	1	1	1	1	1	1	1	1	1	1	1	1	1	1	4	9	5	1	1	1	1	1	2	1	1	1	1	1	1	1	1	1	1	1	1	1	1
	59-1737	22	1	1	2	1	1	1	1	1	1	1	1	1	1	1	1	1	1	1	1	1	1	1	1	1	5	8	8	1	1	1	1	1	1	1	2	1	1	1	1	1	1	1	1	1	1	1	1
	59-1738	3	1	1	2	1	2	2	5	3	1	1	1	1	1	1	1	1	1	1	1	1	1	1	1	1	4	10	8	1	1	1	1	1	1	1	1	1	1	1	1	1	1	1	1	1	1	1	1
	59-1739	4	3	1	2	2	2	2	3	5	1	1	1	1	1	1	1	1	1	1	1	1	1	1	1	1	2	9	5	1	1	1	1	1	1	2	1	1	1	1	1	1	1	1	1	1	1	1	1
	59-1744	17	1	2	1	1	1	2	7	4	1	1	1	1	1	1	1	1	1	1	1	1	1	1	1	1	3	4	8	1	1	1	1	1	1	1	1	1	1	1	1	1	1	1	1	1	1	1	1
	59-1748	4	1	2	1	1	2	2	2	2	1	1	1	1	1	1	1	1	1	1	1	1	1	1	1	1	4	10	9	2	1	1	1	1	1	1	1	1	1	1	1	1	1	1	1	1	1	1	1
	59-1750	4	1	2	1	1	2	2	4	2	1	1	1	1	1	1	1	1	1	1	1	1	1	1	1	1	4	9	8	1	1	1	1	1	1	1	1	1	1	1	1	1	1	1	1	1	1	1	1
	59-1760	3	1	1	1	1	2	1	1	1	1	1	1	1	1	1	1	1	1	1	1	1	1	1	1	1	5	10	9	1	1	1	1	1	1	1	1	1	1	1	2	1	1	1	1	1	1	1	1
	59-1762	3	1	1	1	1	2	2	3	3	1	1	1	1	1	1	1	1	1	1	1	1	1	1	1	1	4	9	8	1	1	1	1	1	1	1	1	1	1	1	1	1	1	1	1	1	1	1	1
	59-1763	4	1	2	1	1	1	2	3	2	1	1	1	1	1	1	1	1	1	1	1	1	1	1	1	1	4	10	8	1	1	1	1	1	1	1	2	1	1	1	1	1	1	1	1	1	1	1	1
	59-1765	4	1	2	1	1	1	1	1	1	1	1	1	1	1	1	1	1	1	1	1	1	1	1	1	1	3	10	8	1	1	1	1	1	1	1	1	1	1	1	1	1	1	1	1	1	1	1	1
	59-1766	4	1	2	2	2	1	2	2	2	2	1	2	1	1	1	1	1	1	1	1	1	1	1	1	1	2	10	5	1	1	1	1	1	2	1	1	1	1	1	1	1	1	1	1	1	1	1	1
	59-1783	3	1	2	3	2	2	1	1	1	1	1	1	1	1	1	1	1	1	1	1	1	1	1	1	1	5	11	10	1	1	1	1	1	1	1	1	1	1	1	1	1	1	1	1	1	1	1	1
	59-1784	4	1	2	1	1	1	2	3	3	1	1	1	1	1	1	1	1	1	1	1	1	1	1	1	1	3	10	8	1	1	1	1	1	1	1	1	1	1	1	1	1	1	1	1	1	1	1	1
	59-1797	4	1	1	2	2	2	2	3	2	1	1	1	1	1	1	1	1	1	1	1	1	1	1	1	1	6	7	10	1	1	1	1	1	1	1	1	1	1	1	1	1	1	1	1	1	1	1	1
	59-18	4	4	1	2	2	2	2	3	3	1	1	1	1	1	1	1	1	1	1	1	1	1	1	1	1	4	9	12	1	1	1	1	1	1	1	1	1	1	1	1	1	1	1	1	1	1	1	1
	59-1801	3	1	2	2	2	2	2	4	3	1	1	1	1	1	1	1	1	1	1	1	1	1	1	1	1	6	7	10	1	1	1	1	1	1	1	1	1	1	1	1	1	1	1	1	1	1	1	1
	59-1806	4	1	2	2	3	2	1	1	1	2	1	1	1	1	1	2	1	1	1	1	1	1	1	1	1	3	8	8	1	1	1	1	1	1	1	1	1	1	1	1	1	1	1	1	1	1	1	1
	59-1812	15	1	2	1	1	1	2	3	2	1	1	1	1	1	1	1	1	1	1	1	1	1	1	1	1	4	10	9	1	1	1	1	1	1	1	1	1	1	1	2	1	1	1	1	1	1	1	1
	59-1834	3	1	2	3	2	2	2	4	3	1	1	1	1	1	1	1	1	1	1	1	1	1	1	1	1	5	7	10	1	1	1	1	1	1	1	1	1	1	1	1	1	1	1	1	1	1	1	1
	59-1835	3	1	2	1	1	1	1	2	1	1	1	1	1	1	1	1	1	1	1	1	1	1	1	1	1	4	9	8	1	1	1	1	1	1	1	1	1	1	1	1	1	1	1	1	1	1	1	1
	59-1837	3	1	1	1	1	1	1	1	1	1	1	1	1	1	1	1	1	1	1	1	1	1	1	1	1	4	9	8	1	1	1	1	1	1	1	1	1	1	1	1	1	1	1	1	1	1	1	1
	59-1838	4	1	2	2	1	2	1	1	1	1	1	1	1	1	1	1	1	1	1	1	1	1	1	1	1	5	10	5	1	1	1	1	1	1	2	1	1	1	1	1	1	1	1	1	1	1	1	1
	59-1846	4	1	2	2	1	1	2	2	2	1	1	1	1	1	1	1	1	1	1	1	1	1	1	1	1	3	10	6	1	1	1	1	1	1	1	1	1	1	1	1	1	1	2	1	1	1	1	1
	59-1849	4	1	1	3	2	2	2	2	3	1	1	1	1	1	1	1	1	1	1	1	1	1	1	1	1	4	4	3	1	1	1	1	1	1	1	1	1	1	1	1	1	1	1	1	1	1	2	1
	59-1864	7	1	2	2	2	2	2	4	2	1	1	1	1	1	1	1	1	1	1	1	1	1	1	1	1	4	10	3	1	1	1	1	1	1	1	1	1	1	1	1	1	1	1	1	1	1	2	1
	59-187	7	4	1	2	2	2	2	3	2	2	1	1	2	1	1	1	1	1	1	1	1	1	1	1	1	4	10	11	1	1	1	1	1	1	1	1	1	1	1	1	1	2	1	1	1	1	1	1
	59-1883	3	1	2	2	2	2	2	3	2	2	1	2	1	1	1	1	1	1	1	1	1	1	1	1	1	4	10	3	1	1	1	1	1	1	1	1	1	1	1	1	1	1	1	1	1	1	2	1
	59-1884	25	1	2	2	2	1	2	9	3	1	1	1	1	1	1	1	1	1	1	1	1	1	1	1	1	3	9	9	2	1	1	1	1	1	1	1	1	1	1	1	1	1	1	1	1	1	1	1
	59-1887	4	3	2	1	1	1	2	2	2	1	1	1	1	1	1	1	1	1	1	1	1	1	1	1	1	4	11	8	1	1	1	1	1	1	1	1	1	1	1	1	1	1	1	1	1	1	1	1
	59-1896	22	1	1	1	1	1	2	4	3	1	1	1	1	1	1	1	1	1	1	1	1	1	1	1	1	3	9	8	1	1	1	1	1	1	1	2	1	1	1	1	1	1	1	1	1	1	1	1
	59-1899	4	1	1	1	1	3	2	4	3	1	1	1	1	1	1	1	1	1	1	1	1	1	1	1	1	5	10	11	1	1	1	1	1	1	1	1	1	1	1	1	1	1	1	1	1	1	1	1
	59-19	4	4	1	2	2	2	2	2	2	1	1	1	1	1	1	1	1	1	1	1	1	1	1	1	1	4	10	8	1	1	1	1	1	1	1	1	1	1	1	1	1	1	1	1	1	1	1	1
	59-1900	7	1	2	3	2	2	2	3	3	1	1	1	1	1	1	1	1	1	1	1	1	1	1	1	1	5	5	3	1	1	1	1	1	1	1	1	1	1	1	1	1	1	1	1	1	1	2	1
	59-1902	6	1	1	2	2	1	2	3	2	1	1	1	1	1	1	1	1	1	1	1	1	1	1	1	1	4	7	8	1	1	1	1	1	1	1	1	1	1	1	1	1	1	1	1	1	1	1	1
	59-1904	4	1	1	1	1	1	2	3	2	1	1	1	1	1	1	1	1	1	1	1	1	1	1	1	1	4	10	11	1	1	1	1	2	1	1	1	1	1	1	1	1	1	1	1	1	1	1	1
	59-1909	4	1	1	2	1	1	1	1	1	1	1	1	1	1	1	1	1	1	1	1	1	1	1	1	1	5	9	5	1	1	1	1	1	2	1	1	1	1	1	1	1	1	1	1	1	1	1	1
	59-191	3	4	1	2	2	2	2	3	3	1	1	1	1	1	1	1	1	1	1	1	1	1	1	1	1	3	10	11	1	1	1	1	1	1	1	1	1	1	1	1	1	2	1	1	1	1	1	1
	59-1910	3	1	1	2	1	1	1	1	1	1	1	1	1	1	1	1	1	1	1	1	1	1	1	1	1	4	10	8	1	1	1	1	1	1	1	1	1	1	1	1	1	1	1	1	1	1	1	1
	59-1912	4	1	2	1	1	2	1	2	1	1	1	1	1	1	1	1	1	1	1	1	1	1	1	1	1	4	10	5	1	1	1	1	1	1	2	1	1	1	1	1	1	1	1	1	1	1	1	1
	59-1913	3	1	2	2	1	1	2	2	2	1	1	1	1	1	1	1	1	1	1	1	1	1	1	1	1	3	9	8	1	1	1	1	1	1	1	2	1	1	1	1	1	1	1	1	1	1	1	1
	59-1916	3	1	1	1	1	2	2	4	3	1	1	1	1	1	1	1	1	1	1	1	1	1	1	1	1	6	5	10	1	1	1	1	1	1	1	1	1	1	1	1	1	1	1	1	1	1	1	1
	59-192	3	1	2	2	1	1	2	3	3	1	1	1	1	1	1	1	1	1	1	1	1	1	1	1	1	4	10	3	1	1	1	1	1	1	1	1	1	1	1	1	1	1	1	1	1	1	2	1
	59-1920	3	3	1	1	1	1	1	3	1	1	1	1	1	1	1	1	1	1	1	1	1	1	1	1	1	4	9	8	1	1	1	1	1	1	1	2	1	1	1	1	1	1	1	1	1	1	1	1
	59-1923	4	1	1	1	1	1	1	1	1	1	1	1	1	1	1	1	1	1	1	1	1	1	1	1	1	5	10	8	1	1	1	1	1	1	1	1	1	1	1	1	1	1	1	1	1	1	1	1
	59-1933	4	1	2	1	1	2	2	3	3	1	1	1	1	1	1	1	1	1	1	1	1	1	1	1	1	3	9	8	1	1	1	1	1	1	1	1	1	1	1	1	1	1	1	1	1	1	1	1
	59-1935	4	1	1	1	1	1	1	1	1	1	1	1	1	1	1	1	1	1	1	1	1	1	1	1	1	5	9	7	1	1	2	1	1	1	1	1	1	1	1	1	1	1	1	1	1	1	1	1
	59-194	3	1	1	2	1	1	2	2	2	1	1	1	1	1	1	1	1	1	1	1	1	1	1	1	1	4	10	3	1	1	1	1	1	1	1	1	1	1	1	1	1	1	1	1	1	1	2	1
	59-1940	3	1	2	1	1	1	1	1	1	1	1	1	1	1	1	1	1	1	1	1	1	1	1	1	1	4	8	12	1	1	1	1	1	1	1	1	1	1	1	1	1	1	1	2	1	1	1	1
	59-1941	3	1	2	2	1	2	2	3	3	1	1	1	1	1	1	1	1	1	1	1	1	1	1	1	1	5	6	10	1	1	1	1	1	1	1	1	1	1	1	1	1	1	1	1	1	1	1	1
	59-1944	4	1	2	1	1	1	2	2	2	1	1	1	1	1	1	1	1	1	1	1	1	1	1	1	1	4	10	8	1	1	1	1	1	1	1	1	1	1	1	1	1	1	1	1	1	1	1	1
	59-1945	3	1	2	1	1	1	2	4	3	2	2	1	1	1	1	1	1	1	1	1	1	1	1	1	1	5	9	9	1	1	1	1	1	1	1	1	1	1	1	2	1	1	1	1	1	1	1	1
	59-1946	3	1	1	2	1	2	2	2	2	1	1	1	1	1	1	1	1	1	1	1	1	1	1	1	1	4	10	8	1	1	1	1	1	1	1	1	1	1	1	1	1	1	1	1	1	1	1	1
	59-1948	3	3	1	1	1	1	2	2	2	1	1	1	1	1	1	1	1	1	1	1	1	1	1	1	1	5	9	8	1	1	1	1	1	1	1	1	1	1	1	1	1	1	1	1	1	1	1	1
	59-1949	3	1	1	1	1	1	2	4	2	1	1	1	1	1	1	1	1	1	1	1	1	1	1	1	1	4	10	8	1	1	1	1	1	1	1	2	1	1	1	1	1	1	1	1	1	1	1	1
	59-1951	3	1	2	1	1	1	2	6	5	1	1	1	1	1	1	1	1	1	1	1	1	1	1	1	1	3	8	11	1	1	1	1	1	1	1	1	1	1	1	1	1	2	1	1	1	1	1	1
	59-1966	13	3	1	3	1	1	2	4	4	1	1	1	1	1	1	1	1	1	1	1	1	1	1	1	1	4	9	8	1	1	1	1	1	1	1	1	1	1	1	1	1	1	1	1	1	1	1	1
	59-1967	4	1	1	1	1	1	1	1	1	1	1	1	1	1	1	1	1	1	1	1	1	1	1	1	1	4	9	8	1	1	1	1	1	1	1	2	1	1	1	1	1	1	1	1	1	1	1	1
	59-1968	3	1	1	3	2	2	2	2	2	1	1	1	1	1	1	1	1	1	1	1	1	1	1	1	1	6	6	10	1	1	1	1	1	1	1	1	1	1	1	1	1	1	1	1	1	1	1	1
	59-1978	3	1	1	1	1	1	2	2	2	1	1	1	1	1	1	1	1	1	1	1	1	1	1	1	1	4	9	8	1	1	1	1	1	1	1	1	1	1	1	1	1	1	1	1	1	1	1	1
	59-1979	4	1	1	3	2	2	2	3	3	1	1	1	1	1	1	1	1	1	1	1	1	1	1	1	1	5	7	10	1	1	1	1	1	1	1	1	1	1	1	1	1	1	1	1	1	1	1	1
	59-1980	4	1	2	2	2	2	2	4	4	1	1	1	1	1	1	1	1	1	1	1	1	1	1	1	1	3	9	8	1	1	1	1	1	1	1	1	1	1	1	1	1	1	1	1	1	1	1	1
	59-1981	4	1	2	2	1	1	1	1	1	1	1	1	1	1	1	1	1	1	1	1	1	1	1	1	1	4	10	7	1	1	2	1	1	1	1	1	1	1	1	1	1	1	1	1	1	1	1	1
	59-1984	3	1	1	2	1	1	1	1	1	1	1	1	1	1	1	1	1	1	1	1	1	1	1	1	1	3	10	5	1	1	1	1	1	1	2	1	1	1	1	1	1	1	1	1	1	1	1	1
	59-1988	7	3	1	1	1	1	2	4	4	1	1	1	1	1	1	1	1	1	1	1	1	1	1	1	1	4	10	8	1	1	1	1	1	1	1	1	1	1	1	1	1	1	1	1	1	1	1	1
	59-1989	4	1	2	2	1	1	1	3	1	1	1	1	1	1	1	1	1	1	1	1	1	1	1	1	1	7	7	8	1	1	1	1	1	1	1	2	1	1	1	1	1	1	1	1	1	1	1	1
	59-1992	4	1	2	1	1	1	2	2	2	1	1	1	1	1	1	1	1	1	1	1	1	1	1	1	1	3	9	9	1	1	1	1	1	1	1	1	1	1	2	1	1	1	1	1	1	1	1	1
	59-1997	4	1	1	1	1	1	2	4	3	1	1	1	1	1	1	1	1	1	1	1	1	1	1	1	1	3	9	8	1	1	1	1	1	1	1	1	1	1	1	1	1	1	1	1	1	1	1	1
	59-20	4	4	2	2	2	2	2	2	2	1	1	1	1	1	1	1	1	1	1	1	1	1	1	1	1	4	10	5	1	1	1	1	1	2	1	1	1	1	1	1	1	1	1	1	1	1	1	1
	59-2001	3	1	2	1	1	1	1	1	1	1	1	1	1	1	1	1	1	1	1	1	1	1	1	1	1	4	9	9	1	1	1	1	1	1	1	1	1	1	1	2	1	1	1	1	1	1	1	1
	59-2009	4	1	2	2	2	3	2	2	2	1	1	1	1	1	1	1	1	1	1	1	1	1	1	1	1	4	10	3	1	1	1	1	1	1	1	1	1	1	1	1	1	1	1	1	1	1	2	1
	59-2018	4	1	1	1	1	1	1	1	1	1	1	1	1	1	1	1	1	1	1	1	1	1	1	1	1	5	7	10	1	1	1	1	1	1	1	1	1	1	1	1	1	1	1	1	1	1	1	1
	59-2024	4	1	1	3	2	1	2	4	2	1	1	1	1	1	1	1	1	2	1	1	1	1	2	1	1	6	4	12	1	1	1	1	1	1	1	1	1	1	1	1	1	1	1	2	1	1	1	1
	59-2029	4	1	2	1	1	1	1	1	1	1	1	1	1	1	1	1	1	1	1	1	1	1	1	1	1	4	9	8	1	1	1	1	1	1	1	1	1	1	1	1	1	1	1	1	1	1	1	1
	59-2035	7	1	2	1	1	2	1	1	1	1	1	1	1	1	1	1	1	1	1	1	1	1	1	1	1	4	10	9	1	1	1	1	1	1	1	1	1	1	1	2	1	1	1	1	1	1	1	1
	59-2042	4	1	1	2	1	1	2	7	3	1	1	1	1	1	1	1	1	1	1	1	1	1	1	1	1	5	7	10	1	1	1	1	1	1	1	1	1	1	1	1	1	1	1	1	1	1	1	1
	59-2046	3	1	1	2	2	2	2	3	2	1	1	1	1	1	1	1	1	1	1	1	1	1	1	1	1	8	7	10	1	1	1	1	1	1	1	1	1	1	1	1	1	1	1	1	1	1	1	1
	59-2056	3	1	1	1	1	2	2	2	3	1	1	1	1	1	1	1	1	1	1	1	1	1	1	1	1	3	6	8	1	1	1	1	1	1	1	1	1	1	1	1	1	1	1	1	1	1	1	1
	59-2059	3	1	2	1	1	1	2	3	3	1	1	1	1	1	1	1	1	1	1	1	1	1	1	1	1	4	9	12	1	1	1	1	1	1	1	1	1	1	1	1	1	1	1	2	1	1	1	1
	59-2065	3	1	2	2	2	2	1	1	1	1	1	1	1	1	1	1	1	1	1	1	1	1	1	1	1	4	10	7	1	1	2	1	1	1	1	1	1	1	1	1	1	1	1	1	1	1	1	1
	59-2073	4	1	1	1	1	1	2	4	3	1	1	1	1	1	1	1	1	1	1	1	1	1	1	1	1	4	10	5	1	1	1	1	1	2	1	1	1	1	1	1	1	1	1	1	1	1	1	1
	59-2081	3	1	2	2	1	1	1	1	1	1	1	1	1	1	1	1	1	1	1	1	1	1	1	1	1	3	10	5	1	1	1	1	1	1	2	1	1	1	1	1	1	1	1	1	1	1	1	1
	59-2082	4	1	1	2	2	2	2	2	2	1	1	1	1	1	1	1	1	1	1	1	1	1	1	1	1	4	5	10	1	1	1	1	1	1	1	1	1	1	1	1	1	1	1	1	1	1	1	1
	59-2089	4	1	2	2	1	1	2	4	4	1	1	1	1	1	1	1	1	1	1	1	1	1	1	1	1	4	9	8	1	1	1	1	1	1	1	1	1	1	1	1	1	1	1	1	1	1	1	1
	59-2095	3	1	2	1	1	1	2	3	2	1	1	1	1	1	1	1	1	1	1	1	1	1	1	1	1	4	9	9	1	1	1	1	1	1	1	1	1	1	2	1	1	1	1	1	1	1	1	1
	59-2106	5	1	1	1	1	2	2	3	2	1	1	1	1	1	1	1	1	1	1	1	1	1	1	1	1	5	10	3	1	1	1	1	1	1	1	1	1	1	1	1	1	1	1	1	1	1	2	1
	59-2109	4	1	1	1	1	1	2	7	6	1	1	1	1	1	1	1	1	1	1	1	1	1	1	1	1	4	10	11	1	1	1	1	1	1	1	1	1	1	1	1	1	2	1	1	1	1	1	1
	59-2110	4	1	2	1	1	1	2	5	5	1	1	1	1	1	1	1	1	1	1	1	1	1	1	1	1	6	7	10	1	1	1	1	1	1	1	1	1	1	1	1	1	1	1	1	1	1	1	1
	59-2114	4	1	1	2	1	2	1	2	1	1	1	1	1	1	1	1	1	1	1	1	1	1	1	1	1	4	10	5	1	1	1	1	1	2	1	1	1	1	1	1	1	1	1	1	1	1	1	1
	59-2119	3	1	1	1	1	1	2	2	2	1	1	1	1	1	1	1	1	1	1	1	1	1	1	1	1	4	10	8	1	1	1	1	1	1	1	1	1	1	1	1	1	1	1	1	1	1	1	1
	59-212	7	4	1	1	2	2	2	4	4	1	1	1	1	1	1	1	1	1	1	1	1	1	1	1	1	7	6	10	1	1	1	1	1	1	1	1	1	1	1	1	1	1	1	1	1	1	1	1
	59-2121	3	1	1	1	1	1	2	6	3	1	1	1	1	1	1	1	1	1	1	1	1	1	1	1	1	4	9	9	2	1	1	1	1	1	1	1	1	1	1	1	1	1	1	1	1	1	1	1
	59-2142	7	1	1	1	1	1	2	3	3	1	1	1	1	1	1	1	1	1	1	1	1	1	1	1	1	4	9	8	1	1	1	1	1	1	1	1	1	1	1	1	1	1	1	1	1	1	1	1
	59-2147	3	1	1	1	1	1	2	2	2	1	1	1	1	1	1	1	1	1	1	1	1	1	1	1	1	5	9	8	1	1	1	1	1	1	1	1	1	1	1	1	1	1	1	1	1	1	1	1
	59-2148	10	1	1	1	1	1	2	4	3	1	1	1	1	1	1	1	1	1	1	1	1	1	1	1	1	5	9	8	1	1	1	1	1	1	1	1	1	1	1	1	1	1	1	1	1	1	1	1
	59-215	4	1	1	2	2	2	2	2	2	1	1	1	1	1	1	1	1	1	1	1	1	1	1	1	1	4	8	10	1	1	1	1	1	1	1	1	1	1	1	1	1	1	1	1	1	1	1	1
	59-2164	3	1	1	2	2	2	2	4	2	1	1	1	1	1	1	1	1	2	1	1	1	1	1	1	2	5	4	10	1	1	1	1	1	1	1	1	1	1	1	1	1	1	1	1	1	1	1	1
	59-2165	4	1	1	1	1	1	2	5	4	1	1	1	1	1	1	1	1	1	1	1	1	1	1	1	1	4	10	9	2	1	1	1	1	1	1	1	1	1	1	1	1	1	1	1	1	1	1	1
	59-2175	4	1	1	1	1	2	2	3	3	1	1	1	1	1	1	1	1	1	1	1	1	1	1	1	1	5	10	3	1	1	1	1	1	1	1	1	1	1	1	1	1	1	1	1	1	1	2	1
	59-2176	3	1	2	2	2	2	2	5	5	2	1	2	1	1	1	1	1	1	1	1	1	1	1	1	1	6	7	10	1	1	1	1	1	1	1	1	1	1	1	1	1	1	1	1	1	1	1	1
	59-2182	6	3	1	1	1	1	2	2	2	1	1	1	1	1	1	1	1	1	1	1	1	1	1	1	1	3	10	12	1	1	1	1	1	1	1	1	1	1	1	1	1	1	1	1	1	1	1	1
	59-2184	11	1	1	1	1	1	1	1	1	1	1	1	1	1	1	1	1	1	1	1	1	1	1	1	1	4	10	12	1	1	1	1	1	1	1	1	1	1	1	1	1	1	1	2	1	1	1	1
	59-2196	4	3	2	1	1	1	2	3	2	1	1	1	1	1	1	1	1	2	1	1	1	1	1	1	2	2	7	8	1	1	1	1	1	1	1	1	1	1	1	1	1	1	1	1	1	1	1	1
	59-2201	3	1	1	1	1	1	2	3	3	1	1	1	1	1	1	1	1	1	1	1	1	1	1	1	1	5	10	9	1	1	1	1	1	1	1	1	1	1	1	1	2	1	1	1	1	1	1	1
	59-2202	19	1	2	1	1	2	2	3	2	1	1	1	1	1	1	1	1	1	1	1	1	1	1	1	1	7	6	8	1	1	1	1	1	1	1	1	1	1	1	1	1	1	1	1	1	1	1	1
	59-2204	4	3	1	1	1	1	2	3	2	1	1	1	1	1	1	1	1	1	1	1	1	1	1	1	1	5	10	5	1	1	1	1	1	2	1	1	1	1	1	1	1	1	1	1	1	1	1	1
	59-2206	3	3	1	1	1	1	2	3	3	1	1	1	1	1	1	1	1	1	1	1	1	1	1	1	1	5	10	8	1	1	1	1	1	1	1	1	1	1	1	1	1	1	1	1	1	1	1	1
	59-2213	3	1	1	1	1	1	1	3	1	1	1	1	1	1	1	1	1	1	1	1	1	1	1	1	1	3	10	5	1	1	1	1	1	1	2	1	1	1	1	1	1	1	1	1	1	1	1	1
	59-222	3	1	1	1	1	1	2	3	3	1	1	1	1	1	1	1	1	1	1	1	1	1	1	1	1	5	9	8	1	1	1	1	1	1	1	1	1	1	1	1	1	1	1	1	1	1	1	1
	59-2225	18	1	1	1	1	2	2	2	2	1	1	1	1	1	1	1	1	1	1	1	1	1	1	1	1	4	10	8	1	1	1	1	1	1	1	1	1	1	1	1	1	1	1	1	1	1	1	1
	59-2229	3	1	1	2	1	1	2	5	4	1	1	1	1	1	1	1	1	1	1	1	1	1	1	1	1	4	10	8	1	1	1	1	1	1	1	1	1	1	1	1	1	1	1	1	1	1	1	1
	59-223	7	4	1	1	1	1	2	2	2	1	1	1	1	1	1	1	1	1	1	1	1	1	1	1	1	3	9	11	1	1	1	1	1	1	1	1	1	1	1	1	1	2	1	1	1	1	1	1
	59-2235	3	1	1	2	2	2	2	3	3	1	1	1	1	1	1	1	1	1	1	1	1	1	1	1	1	4	8	8	1	1	1	1	1	1	1	1	1	1	1	1	1	1	1	1	1	1	1	1
	59-2237	3	1	1	1	1	1	2	2	2	1	1	1	1	1	1	1	1	1	1	1	1	1	1	1	1	5	9	8	1	1	1	1	1	1	1	1	1	1	1	1	1	1	1	1	1	1	1	1
	59-2247	4	1	1	2	2	2	1	1	1	1	1	1	1	1	1	1	1	1	1	1	1	1	1	1	1	4	10	5	1	1	1	1	1	1	2	1	1	1	1	1	1	1	1	1	1	1	1	1
	59-225	4	4	1	1	1	1	2	2	2	1	1	1	1	1	1	1	1	1	1	1	1	1	1	1	1	4	9	5	1	1	1	1	1	2	1	1	1	1	1	1	1	1	1	1	1	1	1	1
	59-2254	4	1	2	1	1	2	2	3	3	1	1	1	1	1	1	1	1	1	1	1	1	1	1	1	1	3	10	8	1	1	1	1	1	1	1	1	1	1	1	1	1	1	1	1	1	1	1	1
	59-2258	7	1	1	1	1	1	2	2	2	1	1	1	1	1	1	1	1	1	1	1	1	1	1	1	1	4	9	8	1	1	1	1	1	1	1	1	1	1	1	1	1	1	1	1	1	1	1	1
	59-2261	4	1	2	1	1	1	1	2	1	1	1	1	1	1	1	1	1	1	1	1	1	1	1	1	1	4	10	8	1	1	1	1	1	1	1	2	1	1	1	1	1	1	1	1	1	1	1	1
	59-2262	3	1	2	1	1	1	2	2	2	1	1	1	1	1	1	1	1	1	1	1	1	1	1	1	1	3	10	9	1	1	1	1	1	1	1	1	1	1	1	2	1	1	1	1	1	1	1	1
	59-2267	4	1	2	1	1	2	2	2	2	1	1	1	1	1	1	1	1	1	1	1	1	1	1	1	1	3	10	8	1	1	1	1	1	1	1	1	1	1	1	1	1	1	1	1	1	1	1	1
	59-2269	3	1	1	1	1	1	1	4	1	2	1	1	1	2	1	1	1	1	1	1	1	1	1	1	1	5	9	5	1	1	1	1	1	2	1	1	1	1	1	1	1	1	1	1	1	1	1	1
	59-2275	4	1	2	1	1	1	2	10	4	1	1	1	1	1	1	1	1	1	1	1	1	1	1	1	1	4	10	3	1	1	1	1	1	1	1	1	1	1	1	1	1	1	1	1	1	1	2	1
	59-2277	7	1	2	1	1	1	1	1	1	1	1	1	1	1	1	1	1	1	1	1	1	1	1	1	1	3	10	5	1	1	1	1	1	1	2	1	1	1	1	1	1	1	1	1	1	1	1	1
	59-228	4	4	1	2	3	1	2	2	2	1	1	1	1	1	1	1	1	2	1	1	1	1	1	1	2	5	9	5	1	1	1	1	1	2	1	1	1	1	1	1	1	1	1	1	1	1	1	1
	59-2280	4	1	2	1	1	1	2	3	2	1	1	1	1	1	1	1	1	1	1	1	1	1	1	1	1	4	10	8	1	1	1	1	1	1	1	1	1	1	1	1	1	1	1	1	1	1	1	1
	59-2282	3	1	1	1	1	1	1	1	1	1	1	1	1	1	1	1	1	1	1	1	1	1	1	1	1	5	9	5	1	1	1	1	1	2	1	1	1	1	1	1	1	1	1	1	1	1	1	1
	59-2284	3	1	1	1	1	1	1	2	1	1	1	1	1	1	1	1	1	1	1	1	1	1	1	1	1	4	9	7	1	1	2	1	1	1	1	1	1	1	1	1	1	1	1	1	1	1	1	1
	59-2285	4	1	2	1	1	1	2	3	2	1	1	1	1	1	1	1	1	1	1	1	1	1	1	1	1	3	10	5	1	1	1	1	1	2	1	1	1	1	1	1	1	1	1	1	1	1	1	1
	59-2288	11	1	2	1	1	1	2	4	2	1	1	1	1	1	1	1	1	1	1	1	1	1	1	1	1	4	10	5	1	1	1	1	1	1	2	1	1	1	1	1	1	1	1	1	1	1	1	1
	59-2294	3	1	2	1	1	1	1	1	1	1	1	1	1	1	1	1	1	1	1	1	1	1	1	1	1	2	10	5	1	1	1	1	1	1	2	1	1	1	1	1	1	1	1	1	1	1	1	1
	59-2296	3	1	2	3	1	1	2	2	2	1	1	1	1	1	1	1	1	1	1	1	1	1	1	1	1	5	7	10	1	1	1	1	1	1	1	1	1	1	1	1	1	1	1	1	1	1	1	1
	59-2299	3	1	1	1	1	1	2	5	3	1	1	1	1	1	1	1	1	1	1	1	1	1	1	1	1	8	4	8	1	1	1	1	1	1	1	1	1	1	1	1	1	1	1	1	1	1	1	1
	59-2303	3	1	1	1	1	1	2	3	3	1	1	1	1	1	1	1	1	1	1	1	1	1	1	1	1	4	10	11	1	1	1	1	1	1	1	1	1	1	1	1	1	2	1	1	1	1	1	1
	59-2306	3	1	1	1	1	1	1	3	1	1	1	1	1	1	1	1	1	1	1	1	1	1	1	1	1	5	10	5	1	1	1	1	1	2	1	1	1	1	1	1	1	1	1	1	1	1	1	1
	59-2312	4	1	1	1	1	1	1	1	1	1	1	1	1	1	1	1	1	1	1	1	1	1	1	1	1	5	10	9	1	1	1	1	1	1	1	1	1	1	1	2	1	1	1	1	1	1	1	1
	59-2317	4	1	2	1	1	1	2	4	4	1	1	1	1	1	1	1	1	1	1	1	1	1	1	1	1	4	7	8	1	1	1	1	1	1	1	1	1	1	1	1	1	1	1	1	1	1	1	1
	59-2318	4	3	2	2	2	2	2	4	3	1	1	1	1	1	1	1	1	1	1	1	1	1	1	1	1	4	9	9	2	1	1	1	1	1	1	1	1	1	1	1	1	1	1	1	1	1	1	1
	59-2319	4	1	1	3	3	2	1	1	1	1	1	1	1	1	1	1	1	2	2	1	1	1	1	1	1	6	5	10	1	1	1	1	1	1	1	1	1	1	1	1	1	1	1	1	1	1	1	1
	59-2321	4	3	1	1	1	1	1	1	1	1	1	1	1	1	1	1	1	1	1	1	1	1	1	1	1	4	9	6	1	1	1	1	1	1	1	1	1	1	1	1	1	1	2	1	1	1	1	1
	59-2323	4	1	1	1	1	1	2	3	2	1	1	1	1	1	1	1	1	1	1	1	1	1	1	1	1	5	10	5	1	1	1	1	1	2	1	1	1	1	1	1	1	1	1	1	1	1	1	1
	59-2332	3	1	2	1	1	1	2	3	2	1	1	1	1	1	1	1	1	1	1	1	1	1	1	1	1	4	10	8	1	1	1	1	1	1	1	1	1	1	1	1	1	1	1	1	1	1	1	1
	59-2337	3	1	1	1	1	1	2	3	2	1	1	1	1	1	1	1	1	1	1	1	1	1	1	1	1	4	9	8	1	1	1	1	1	1	1	1	1	1	1	1	1	1	1	1	1	1	1	1
	59-2338	3	1	1	1	1	1	2	5	2	1	1	1	1	1	1	1	1	1	1	1	1	1	1	1	1	5	10	5	1	1	1	1	1	2	1	1	1	1	1	1	1	1	1	1	1	1	1	1
	59-2340	3	1	1	1	1	1	2	4	3	1	1	1	1	1	1	1	1	1	1	1	1	1	1	1	1	4	10	8	1	1	1	1	1	1	1	1	1	1	1	1	1	1	1	1	1	1	1	1
	59-2347	3	1	2	1	1	1	2	3	3	1	1	1	1	1	1	1	1	1	1	1	1	1	1	1	1	3	9	8	1	1	1	1	1	1	1	1	1	1	1	1	1	1	1	1	1	1	1	1
	59-2348	4	1	2	1	1	1	1	2	1	1	1	1	1	1	1	1	1	1	1	1	1	1	1	1	1	4	9	9	1	1	1	1	1	1	1	1	1	1	1	2	1	1	1	1	1	1	1	1
	59-235	22	4	2	2	1	1	2	2	2	1	1	1	1	1	1	1	1	1	1	1	1	1	1	1	1	2	10	5	1	1	1	1	1	2	1	1	1	1	1	1	1	1	1	1	1	1	1	1
	59-2350	3	1	2	1	1	1	1	1	1	1	1	1	1	1	1	1	1	1	1	1	1	1	1	1	1	4	10	9	1	1	1	1	1	1	1	1	1	1	1	2	1	1	1	1	1	1	1	1
	59-2356	14	1	2	1	1	1	1	2	1	1	1	1	1	1	1	1	1	1	1	1	1	1	1	1	1	4	9	8	1	1	1	1	1	1	1	1	1	1	1	1	1	1	1	1	1	1	1	1
	59-2357	4	1	1	1	1	1	2	4	2	1	1	1	1	1	1	1	1	1	1	1	1	1	1	1	1	5	10	8	1	1	1	1	1	1	1	1	1	1	1	1	1	1	1	1	1	1	1	1
	59-2358	4	1	1	1	1	1	2	2	2	2	2	1	1	1	1	1	1	1	1	1	1	1	1	1	1	5	10	8	1	1	1	1	1	1	1	1	1	1	1	1	1	1	1	1	1	1	1	1
	59-237	3	4	2	2	1	1	1	1	1	1	1	1	1	1	1	1	1	1	1	1	1	1	1	1	1	5	10	5	1	1	1	1	1	2	1	1	1	1	1	1	1	1	1	1	1	1	1	1
	59-2371	15	1	1	1	1	1	1	3	1	1	1	1	1	1	1	1	1	1	1	1	1	1	1	1	1	6	9	8	1	1	1	1	1	1	1	2	1	1	1	1	1	1	1	1	1	1	1	1
	59-2372	4	1	1	3	3	3	2	3	2	1	1	1	1	1	1	1	1	1	1	1	1	1	1	1	1	5	4	10	1	1	1	1	1	1	1	1	1	1	1	1	1	1	1	1	1	1	1	1
	59-2373	4	1	2	1	1	1	2	3	3	1	1	1	1	1	1	1	1	1	1	1	1	1	1	1	1	4	10	5	1	1	1	1	1	2	1	1	1	1	1	1	1	1	1	1	1	1	1	1
	59-2375	3	1	2	3	2	2	2	6	2	1	1	1	1	1	1	1	1	2	1	1	1	1	1	2	1	8	7	10	1	1	1	1	1	1	1	1	1	1	1	1	1	1	1	1	1	1	1	1
	59-2379	3	1	1	2	2	2	2	2	2	1	1	1	1	1	1	1	1	1	1	1	1	1	1	1	1	5	5	8	1	1	1	1	1	1	1	1	1	1	1	1	1	1	1	1	1	1	1	1
	59-2383	4	1	1	2	2	2	2	3	3	1	1	1	1	1	1	1	1	1	1	1	1	1	1	1	1	6	7	10	1	1	1	1	1	1	1	1	1	1	1	1	1	1	1	1	1	1	1	1
	59-2391	3	1	2	1	1	1	2	3	3	1	1	1	1	1	1	1	1	1	1	1	1	1	1	1	1	3	9	8	1	1	1	1	1	1	1	1	1	1	1	1	1	1	1	1	1	1	1	1
	59-2392	3	1	2	1	1	1	1	1	1	1	1	1	1	1	1	1	1	1	1	1	1	1	1	1	1	3	9	9	1	1	1	1	1	1	1	1	1	1	1	2	1	1	1	1	1	1	1	1
	59-2393	4	1	2	1	1	2	2	3	2	1	1	1	1	1	1	1	1	1	1	1	1	1	1	1	1	4	10	8	1	1	1	1	1	1	1	1	1	1	1	1	1	1	1	1	1	1	1	1
	59-2397	16	3	2	2	2	2	1	1	1	1	1	1	1	1	1	1	1	1	1	1	1	1	1	1	1	4	9	5	1	1	1	1	1	2	1	1	1	1	1	1	1	1	1	1	1	1	1	1
	59-2405	3	1	2	3	1	1	2	5	3	1	1	1	1	1	1	1	1	1	1	1	1	1	1	1	1	6	4	10	1	1	1	1	1	1	1	1	1	1	1	1	1	1	1	1	1	1	1	1
	59-2406	3	1	1	2	1	1	1	1	1	1	1	1	1	1	1	1	1	1	1	1	1	1	1	1	1	4	8	8	1	1	1	1	1	1	1	2	1	1	1	1	1	1	1	1	1	1	1	1
	59-245	11	4	2	2	2	2	2	4	4	1	1	1	1	1	1	1	1	1	1	1	1	1	1	1	1	3	8	12	1	1	1	1	1	1	1	1	1	1	1	1	1	1	1	1	1	1	1	1
	59-248	3	4	1	2	1	1	1	1	1	1	1	1	1	1	1	1	1	1	1	1	1	1	1	1	1	4	10	11	1	1	1	1	1	1	1	1	1	1	1	1	1	2	1	1	1	1	1	1
	59-258	3	4	2	2	2	2	2	2	2	1	1	1	1	1	1	1	1	1	1	1	1	1	1	1	1	3	9	5	1	1	1	1	1	1	2	1	1	1	1	1	1	1	1	1	1	1	1	1
	59-263	3	4	2	1	1	1	2	2	2	1	1	1	1	1	1	1	1	1	1	1	1	1	1	1	1	6	7	10	1	1	1	1	1	1	1	1	1	1	1	1	1	1	1	1	1	1	1	1
	59-266	4	1	1	2	1	1	1	1	1	1	1	1	1	1	1	1	1	1	1	1	1	1	1	1	1	4	10	5	1	1	1	1	1	2	1	1	1	1	1	1	1	1	1	1	1	1	1	1
	59-277	3	1	2	1	1	1	2	2	2	1	1	1	1	1	1	1	1	1	1	1	1	1	1	1	1	4	9	11	1	1	1	1	1	1	1	1	1	1	1	1	1	2	1	1	1	1	1	1
	59-279	3	4	1	1	1	1	2	3	3	1	1	1	1	1	1	1	1	1	1	1	1	1	1	1	1	5	7	10	1	1	1	1	1	1	1	1	1	1	1	1	1	1	1	1	1	1	1	1
	59-28	3	1	2	3	2	2	2	2	2	1	1	1	1	1	1	1	1	1	1	1	1	1	1	1	1	4	8	10	1	1	1	1	1	1	1	1	1	1	1	1	1	1	1	1	1	1	1	1
	59-281	3	4	1	3	2	2	2	2	2	1	1	1	1	1	1	1	1	1	1	1	1	1	1	1	1	2	10	11	1	1	1	1	1	1	1	1	1	1	1	1	1	2	1	1	1	1	1	1
	59-283	4	1	2	1	1	1	1	1	1	1	1	1	1	1	1	1	1	1	1	1	1	1	1	1	1	4	10	5	1	1	1	1	1	1	2	1	1	1	1	1	1	1	1	1	1	1	1	1
	59-285	4	2	1	2	2	1	2	2	2	2	1	2	1	1	1	1	1	1	1	1	1	1	1	1	1	5	11	8	1	1	1	1	1	1	1	1	1	1	1	1	1	1	1	1	1	1	1	1
	59-286	24	1	1	3	1	1	2	3	3	1	1	1	1	1	1	1	1	1	1	1	1	1	1	1	1	4	10	8	1	1	1	1	1	1	1	1	1	1	1	1	1	1	1	1	1	1	1	1
	59-287	3	1	2	2	2	1	2	2	2	1	1	1	1	1	1	1	1	1	1	1	1	1	1	1	1	5	10	8	1	1	1	1	1	1	1	1	1	1	1	1	1	1	1	1	1	1	1	1
	59-293	16	1	1	2	1	1	2	2	2	2	2	1	1	1	1	1	1	1	1	1	1	1	1	1	1	8	2	10	1	1	1	1	1	1	1	1	1	1	1	1	1	1	1	1	1	1	1	1
	59-294	4	1	2	1	1	1	2	2	2	1	1	1	1	1	1	1	1	1	1	1	1	1	1	1	1	6	7	8	1	1	1	1	1	1	1	1	1	1	1	1	1	1	1	1	1	1	1	1
	59-296	3	1	1	2	1	1	1	1	1	1	1	1	1	1	1	1	1	1	1	1	1	1	1	1	1	4	9	9	1	1	1	1	1	1	1	1	1	1	1	2	1	1	1	1	1	1	1	1
	59-297	3	1	1	2	2	1	2	2	2	1	1	1	1	1	1	1	1	1	1	1	1	1	1	1	1	5	7	10	1	1	1	1	1	1	1	1	1	1	1	1	1	1	1	1	1	1	1	1
	59-299	10	1	1	2	1	1	2	3	3	1	1	1	1	1	1	1	1	1	1	1	1	1	1	1	1	4	10	8	1	1	1	1	1	1	1	1	1	1	1	1	1	1	1	1	1	1	1	1
	59-305	16	4	2	1	1	1	2	2	2	1	1	1	1	1	1	1	1	1	1	1	1	1	1	1	1	3	10	9	1	1	1	1	1	1	1	1	1	1	2	1	1	1	1	1	1	1	1	1
	59-306	4	4	1	2	2	2	2	2	2	1	1	1	1	1	1	1	1	1	1	1	1	1	1	1	1	3	10	8	1	1	1	1	1	1	1	1	1	1	1	1	1	1	1	1	1	1	1	1
	59-310	4	4	1	1	1	1	2	2	2	1	1	1	1	1	1	1	1	1	1	1	1	1	1	1	1	4	10	4	1	1	1	1	1	1	1	1	1	1	1	1	1	1	1	1	1	1	1	1
	59-314	11	4	2	1	1	1	2	3	3	1	1	1	1	1	1	1	1	1	1	1	1	1	1	1	1	3	10	3	1	1	1	1	1	1	1	1	1	1	1	1	1	1	1	1	1	1	2	1
	59-317	4	4	1	2	2	2	2	2	2	1	1	1	1	1	1	1	1	1	1	1	1	1	1	1	1	6	7	10	1	1	1	1	1	1	1	1	1	1	1	1	1	1	1	1	1	1	1	1
	59-322	3	4	2	2	2	1	2	3	3	1	1	1	1	1	1	1	1	1	1	1	1	1	1	1	1	3	6	8	1	1	1	1	1	1	1	1	1	1	1	1	1	1	1	1	1	1	1	1
	59-325	11	4	1	1	1	1	1	1	1	1	1	1	1	1	1	1	1	1	1	1	1	1	1	1	1	5	9	3	1	1	1	1	1	1	1	1	1	1	1	1	1	1	1	1	1	1	2	1
	59-326	3	4	1	2	2	1	2	3	3	1	1	1	1	1	1	1	1	1	1	1	1	1	1	1	1	4	11	12	1	1	1	1	1	1	1	1	1	1	1	1	1	1	1	1	1	1	1	1
	59-333	3	4	1	2	2	2	2	3	3	1	1	1	1	1	1	1	1	1	1	1	1	1	1	1	1	4	5	8	1	1	1	1	1	1	1	1	1	1	1	1	1	1	1	1	1	1	1	1
	59-337	4	4	1	1	1	1	2	2	2	1	1	1	1	1	1	1	1	1	1	1	1	1	1	1	1	4	10	3	1	1	1	1	1	1	1	1	1	1	1	1	1	1	1	1	1	1	2	1
	59-341	11	4	2	2	1	1	2	4	4	1	1	1	1	1	1	1	1	1	1	1	1	1	1	1	1	4	9	8	1	1	1	1	1	1	1	1	1	1	1	1	1	1	1	1	1	1	1	1
	59-343	11	4	1	1	1	1	2	2	2	1	1	1	1	1	1	1	1	1	1	1	1	1	1	1	1	3	10	8	1	1	1	1	1	1	1	1	1	1	1	1	1	1	1	1	1	1	1	1
	59-346	3	4	1	2	1	1	2	6	6	1	1	1	1	1	1	1	1	1	1	1	1	1	1	1	1	4	9	8	1	1	1	1	1	1	1	2	1	1	1	1	1	1	1	1	1	1	1	1
	59-35	22	4	2	2	2	2	1	1	1	1	1	1	1	1	1	1	1	1	1	1	1	1	1	1	1	4	10	8	1	1	1	1	1	1	1	1	1	1	1	1	1	1	1	1	1	1	1	1
	59-354	3	4	1	2	2	3	1	1	1	1	1	1	1	1	1	1	1	1	1	1	1	1	1	1	1	5	5	10	1	1	1	1	1	1	1	1	1	1	1	1	1	1	1	1	1	1	1	1
	59-357	4	4	2	1	1	1	1	1	1	1	1	1	1	1	1	1	1	1	1	1	1	1	1	1	1	3	10	9	1	1	1	1	1	1	1	1	1	1	1	2	1	1	1	1	1	1	1	1
	59-358	7	4	2	1	1	1	2	3	3	1	1	1	1	1	1	1	1	1	1	1	1	1	1	1	1	7	6	10	1	1	1	1	1	1	1	1	1	1	1	1	1	1	1	1	1	1	1	1
	59-359	3	4	1	1	2	1	2	3	3	1	1	1	1	1	1	1	1	1	1	1	1	1	1	1	1	6	7	10	1	1	1	1	1	1	1	1	1	1	1	1	1	1	1	1	1	1	1	1
	59-36	3	4	2	2	2	2	2	2	2	1	1	1	1	1	1	1	1	1	1	1	1	1	1	1	1	6	7	8	1	1	1	1	1	1	1	1	1	1	1	1	1	1	1	1	1	1	1	1
	59-363	4	4	2	1	1	1	2	3	3	1	1	1	1	1	1	1	1	1	1	1	1	1	1	1	1	4	9	8	1	1	1	1	1	1	1	1	1	1	1	1	1	1	1	1	1	1	1	1
	59-367	4	4	2	1	1	1	1	1	1	1	1	1	1	1	1	1	1	1	1	1	1	1	1	1	1	3	9	7	1	1	2	1	1	1	1	1	1	1	1	1	1	1	1	1	1	1	1	1
	59-370	7	4	1	1	1	1	1	1	1	1	1	1	1	1	1	1	1	1	1	1	1	1	1	1	1	4	10	5	1	1	1	1	1	2	1	1	1	1	1	1	1	1	1	1	1	1	1	1
	59-372	3	4	1	1	1	1	2	2	2	1	1	1	1	1	1	1	1	1	1	1	1	1	1	1	1	5	10	8	1	1	1	1	1	1	1	1	1	1	1	1	1	1	1	1	1	1	1	1
	59-376	4	4	1	2	1	1	2	2	2	1	1	1	1	1	1	1	1	1	1	1	1	1	1	1	1	4	9	8	1	1	1	1	1	1	1	1	1	1	1	1	1	1	1	1	1	1	1	1
	59-378	3	4	2	1	1	1	2	2	2	1	1	1	1	1	1	1	1	1	1	1	1	1	1	1	1	2	10	5	1	1	1	1	1	1	2	1	1	1	1	1	1	1	1	1	1	1	1	1
	59-382	11	4	1	1	1	1	1	1	1	1	1	1	1	1	1	1	1	1	1	1	1	1	1	1	1	4	10	5	1	1	1	1	1	1	2	1	1	1	1	1	1	1	1	1	1	1	1	1
	59-385	4	4	1	1	1	1	2	2	2	1	1	1	1	1	1	1	1	1	1	1	1	1	1	1	1	6	7	10	1	1	1	1	1	1	1	1	1	1	1	1	1	1	1	1	1	1	1	1
	59-391	4	4	1	1	1	1	2	3	3	1	1	1	1	1	1	1	1	1	1	1	1	1	1	1	1	7	7	10	1	1	1	1	1	1	1	1	1	1	1	1	1	1	1	1	1	1	1	1
	59-392	19	4	1	1	1	1	2	2	2	1	1	1	1	1	1	1	1	1	1	1	1	1	1	1	1	5	9	8	1	1	1	1	1	1	1	1	1	1	1	1	1	1	1	1	1	1	1	1
	59-399	3	4	1	2	2	2	2	3	3	1	1	1	1	1	1	1	1	1	1	1	1	1	1	1	1	7	5	10	1	1	1	1	1	1	1	1	1	1	1	1	1	1	1	1	1	1	1	1
	59-403	3	1	1	2	2	3	2	2	2	1	1	1	1	1	1	1	1	1	1	1	1	1	1	1	1	4	6	10	1	1	1	1	1	1	1	1	1	1	1	1	1	1	1	1	1	1	1	1
	59-405	3	1	1	2	1	1	2	4	3	1	1	1	1	1	1	1	1	1	1	1	1	1	1	1	1	4	10	8	1	1	1	1	1	1	1	1	1	1	1	1	1	1	1	1	1	1	1	1
	59-408	4	4	1	1	1	1	2	3	3	1	1	1	1	1	1	1	1	1	1	1	1	1	1	1	1	5	10	8	1	1	1	1	1	1	1	1	1	1	1	1	1	1	1	1	1	1	1	1
	59-41	21	1	1	1	1	1	2	2	2	1	1	1	1	1	1	1	1	1	1	1	1	1	1	1	1	4	9	8	1	1	1	1	1	1	1	1	1	1	1	1	1	1	1	1	1	1	1	1
	59-414	3	1	1	1	1	1	1	1	1	1	1	1	1	1	1	1	1	1	1	1	1	1	1	1	1	4	9	5	1	1	1	1	1	2	1	1	1	1	1	1	1	1	1	1	1	1	1	1
	59-419	14	1	1	1	1	1	2	2	2	1	1	1	1	1	1	1	1	1	1	1	1	1	1	1	1	4	9	8	1	1	1	1	1	1	1	1	1	1	1	1	1	1	1	1	1	1	1	1
	59-422	7	4	1	2	2	2	2	2	2	1	1	1	1	1	1	1	1	1	1	1	1	1	1	1	1	5	8	10	1	1	1	1	1	1	1	1	1	1	1	1	1	1	1	1	1	1	1	1
	59-423	3	4	2	3	2	1	2	3	3	1	1	1	1	1	1	1	1	1	1	1	1	1	1	1	1	4	7	10	1	1	1	1	1	1	1	1	1	1	1	1	1	1	1	1	1	1	1	1
	59-43	3	4	1	2	2	2	2	2	2	1	1	1	1	1	1	1	1	1	1	1	1	1	1	1	1	4	9	12	1	1	1	1	1	1	1	1	1	1	1	1	1	1	1	1	1	1	1	1
	59-431	4	1	1	1	1	1	2	2	2	1	1	1	1	1	1	1	1	1	1	1	1	1	1	1	1	5	9	8	1	1	1	1	1	1	1	1	1	1	1	1	1	1	1	1	1	1	1	1
	59-435	3	4	1	1	1	1	2	2	2	2	1	1	1	1	1	2	1	1	1	1	1	1	1	1	1	4	10	8	1	1	1	1	1	1	1	1	1	1	1	1	1	1	1	1	1	1	1	1
	59-436	11	4	1	1	1	1	1	1	1	1	1	1	1	1	1	1	1	1	1	1	1	1	1	1	1	5	10	9	1	1	1	1	1	1	1	1	1	1	1	2	1	1	1	1	1	1	1	1
	59-438	11	1	1	1	1	1	1	1	1	1	1	1	1	1	1	1	1	1	1	1	1	1	1	1	1	4	10	5	1	1	1	1	1	2	1	1	1	1	1	1	1	1	1	1	1	1	1	1
	59-445	3	4	2	1	1	1	2	2	2	1	1	1	1	1	1	1	1	1	1	1	1	1	1	1	1	3	9	8	1	1	1	1	1	1	1	2	1	1	1	1	1	1	1	1	1	1	1	1
	59-459	3	4	2	2	1	1	2	2	2	1	1	1	1	1	1	1	1	1	1	1	1	1	1	1	1	5	10	8	1	1	1	1	1	1	1	1	1	1	1	1	1	1	1	1	1	1	1	1
	59-461	3	4	1	1	1	1	1	1	1	1	1	1	1	1	1	1	1	1	1	1	1	1	1	1	1	4	10	5	1	1	1	1	1	1	2	1	1	1	1	1	1	1	1	1	1	1	1	1
	59-462	3	4	1	1	1	1	1	1	1	2	1	1	1	1	1	1	2	1	1	1	1	1	1	1	1	4	9	11	1	1	1	1	2	1	1	1	1	1	1	1	1	1	1	1	1	1	1	1
	59-463	1	4	1	2	1	1	2	2	2	1	1	1	1	1	1	1	1	1	1	1	1	1	1	1	1	5	10	8	1	1	1	1	1	1	1	1	1	1	1	1	1	1	1	1	1	1	1	1
	59-47	3	1	1	2	2	2	2	2	2	1	1	1	1	1	1	1	1	1	1	1	1	1	1	1	1	7	1	10	1	1	1	1	1	1	1	1	1	1	1	1	1	1	1	1	1	1	1	1
	59-487	11	4	1	1	1	1	2	2	2	1	1	1	1	1	1	1	1	1	1	1	1	1	1	1	1	6	5	10	1	1	1	1	1	1	1	1	1	1	1	1	1	1	1	1	1	1	1	1
	59-489	4	4	1	2	1	1	2	2	2	1	1	1	1	1	1	1	1	1	1	1	1	1	1	1	1	3	10	8	1	1	1	1	1	1	1	1	1	1	1	1	1	1	1	1	1	1	1	1
	59-497	3	4	1	2	2	3	2	2	2	1	1	1	1	1	1	1	1	1	1	1	1	1	1	1	1	5	10	8	1	1	1	1	1	1	1	1	1	1	1	1	1	1	1	1	1	1	1	1
	59-498	3	4	1	3	2	2	2	3	3	1	1	1	1	1	1	1	1	1	1	1	1	1	1	1	1	3	9	9	2	1	1	1	1	1	1	1	1	1	1	1	1	1	1	1	1	1	1	1
	59-500	4	4	2	1	1	1	2	3	3	1	1	1	1	1	1	1	1	1	1	1	1	1	1	1	1	3	10	8	1	1	1	1	1	1	1	1	1	1	1	1	1	1	1	1	1	1	1	1
	59-501	7	4	2	2	1	1	2	3	4	1	1	1	1	1	1	1	1	1	1	1	1	1	1	1	1	4	10	5	1	1	1	1	1	2	1	1	1	1	1	1	1	1	1	1	1	1	1	1
	59-502	3	4	2	2	2	2	2	2	2	1	1	1	1	1	1	1	1	1	1	1	1	1	1	1	1	4	6	10	1	1	1	1	1	1	1	1	1	1	1	1	1	1	1	1	1	1	1	1
	59-505	4	1	1	3	2	1	2	2	2	2	2	1	1	1	1	1	1	1	1	1	1	1	1	1	1	5	9	9	1	1	1	1	1	1	1	1	1	1	1	1	2	1	1	1	1	1	1	1
	59-506	3	4	2	2	1	1	2	2	2	1	1	1	1	1	1	1	1	1	1	1	1	1	1	1	1	5	10	8	1	1	1	1	1	1	1	1	1	1	1	1	1	1	1	1	1	1	1	1
	59-514	3	4	1	1	1	1	2	3	3	1	1	1	1	1	1	1	1	1	1	1	1	1	1	1	1	4	9	8	1	1	1	1	1	1	1	1	1	1	1	1	1	1	1	1	1	1	1	1
	59-515	3	4	2	2	1	2	2	3	3	1	1	1	1	1	1	1	1	1	1	1	1	1	1	1	1	4	6	10	1	1	1	1	1	1	1	1	1	1	1	1	1	1	1	1	1	1	1	1
	59-517	3	4	1	1	2	1	2	5	4	1	1	1	1	1	1	1	1	1	1	1	1	1	1	1	1	8	5	10	1	1	1	1	1	1	1	1	1	1	1	1	1	1	1	1	1	1	1	1
	59-523	4	4	2	1	1	1	2	4	4	1	1	1	1	1	1	1	1	2	1	1	1	1	1	1	2	3	9	5	1	1	1	1	1	2	1	1	1	1	1	1	1	1	1	1	1	1	1	1
	59-524	3	4	1	1	1	1	2	6	6	1	1	1	1	1	1	1	1	1	1	1	1	1	1	1	1	4	9	8	1	1	1	1	1	1	1	1	1	1	1	1	1	1	1	1	1	1	1	1
	59-528	3	4	1	1	1	1	2	6	3	1	1	1	1	1	1	1	1	1	1	1	1	1	1	1	1	6	10	8	1	1	1	1	1	1	1	1	1	1	1	1	1	1	1	1	1	1	1	1
	59-53	3	1	1	2	2	2	2	3	3	1	1	1	1	1	1	1	1	1	1	1	1	1	1	1	1	4	9	5	1	1	1	1	1	2	1	1	1	1	1	1	1	1	1	1	1	1	1	1
	59-535	4	4	2	2	1	2	2	2	2	1	1	1	1	1	1	1	1	1	1	1	1	1	1	1	1	3	10	8	1	1	1	1	1	1	1	1	1	1	1	1	1	1	1	1	1	1	1	1
	59-537	3	4	1	2	1	1	2	2	2	1	1	1	1	1	1	1	1	1	1	1	1	1	1	1	1	4	8	10	1	1	1	1	1	1	1	1	1	1	1	1	1	1	1	1	1	1	1	1
	59-548	7	4	2	2	1	1	2	2	2	1	1	1	1	1	1	1	1	1	1	1	1	1	1	1	1	4	10	9	2	1	1	1	1	1	1	1	1	1	1	1	1	1	1	1	1	1	1	1
	59-549	4	4	2	2	1	1	2	2	2	1	1	1	1	1	1	1	1	1	1	1	1	1	1	1	1	3	10	8	1	1	1	1	1	1	1	1	1	1	1	1	1	1	1	1	1	1	1	1
	59-554	3	4	1	2	1	1	2	2	2	2	2	1	1	1	1	1	1	1	1	1	1	1	1	1	1	4	9	8	1	1	1	1	1	1	1	1	1	1	1	1	1	1	1	1	1	1	1	1
	59-555	23	4	2	2	2	1	2	2	2	1	1	1	1	1	1	1	1	1	1	1	1	1	1	1	1	2	10	9	1	1	1	1	1	1	1	1	1	1	1	2	1	1	1	1	1	1	1	1
	59-556	3	4	2	2	1	2	1	1	1	1	1	1	1	1	1	1	1	1	1	1	1	1	1	1	1	4	9	9	1	1	1	1	1	1	1	1	1	1	1	2	1	1	1	1	1	1	1	1
	59-557	4	4	1	1	1	1	2	2	2	1	1	1	1	1	1	1	1	1	1	1	1	1	1	1	1	3	10	11	1	1	1	1	1	1	1	1	1	1	1	1	1	1	1	1	1	1	1	1
	59-562	3	4	2	1	1	1	1	1	1	1	1	1	1	1	1	1	1	1	1	1	1	1	1	1	1	3	10	5	1	1	1	1	1	1	2	1	1	1	1	1	1	1	1	1	1	1	1	1
	59-564	3	4	2	1	2	1	2	3	3	1	1	1	1	1	1	1	1	1	1	1	1	1	1	1	1	2	10	9	2	1	1	1	1	1	1	1	1	1	1	1	1	1	1	1	1	1	1	1
	59-571	17	4	1	1	1	1	2	3	3	1	1	1	1	1	1	1	1	1	1	1	1	1	1	1	1	4	10	5	1	1	1	1	1	2	1	1	1	1	1	1	1	1	1	1	1	1	1	1
	59-572	4	4	1	1	1	1	2	3	3	1	1	1	1	1	1	1	1	1	1	1	1	1	1	1	1	6	7	10	1	1	1	1	1	1	1	1	1	1	1	1	1	1	1	1	1	1	1	1
	59-574	11	4	1	1	1	1	2	2	2	2	2	1	1	1	1	1	1	1	1	1	1	1	1	1	1	5	10	8	1	1	1	1	1	1	1	1	1	1	1	1	1	1	1	1	1	1	1	1
	59-579	7	4	1	1	1	1	1	1	1	1	1	1	1	1	1	1	1	1	1	1	1	1	1	1	1	4	10	5	1	1	1	1	1	2	1	1	1	1	1	1	1	1	1	1	1	1	1	1
	59-585	3	4	1	1	1	1	1	1	1	1	1	1	1	1	1	1	1	1	1	1	1	1	1	1	1	4	10	5	1	1	1	1	1	2	1	1	1	1	1	1	1	1	1	1	1	1	1	1
	59-590	3	1	2	1	1	1	2	4	4	1	1	1	1	1	1	1	1	1	1	1	1	1	1	1	1	3	10	8	1	1	1	1	1	1	1	1	1	1	1	1	1	1	1	1	1	1	1	1
	59-592	22	4	2	1	1	1	1	1	1	1	1	1	1	1	1	1	1	1	1	1	1	1	1	1	1	4	10	5	1	1	1	1	1	1	2	1	1	1	1	1	1	1	1	1	1	1	1	1
	59-593	4	4	2	1	1	1	2	3	3	1	1	1	1	1	1	1	1	1	1	1	1	1	1	1	1	3	10	8	1	1	1	1	1	1	1	1	1	1	1	1	1	1	1	1	1	1	1	1
	59-595	4	4	1	1	1	1	2	2	2	1	1	1	1	1	1	1	1	1	1	1	1	1	1	1	1	5	10	8	1	1	1	1	1	1	1	1	1	1	1	1	1	1	1	1	1	1	1	1
	59-596	3	4	1	3	2	1	2	3	3	1	1	1	1	1	1	1	1	1	1	1	1	1	1	1	1	5	10	3	1	1	1	1	1	1	1	1	1	1	1	1	1	1	1	1	1	1	2	1
	59-600	4	4	2	1	1	1	2	3	3	1	1	1	1	1	1	1	1	1	1	1	1	1	1	1	1	3	9	8	1	1	1	1	1	1	1	1	1	1	1	1	1	1	1	1	1	1	1	1
	59-601	4	1	1	2	1	1	1	1	1	1	1	1	1	1	1	1	1	1	1	1	1	1	1	1	1	6	9	12	1	1	1	1	1	1	1	1	1	1	1	1	1	1	1	2	1	1	1	1
	59-603	3	4	1	3	3	3	2	2	2	1	1	1	1	1	1	1	1	1	1	1	1	1	1	1	1	5	11	10	1	1	1	1	1	1	1	1	1	1	1	1	1	1	1	1	1	1	1	1
	59-610	4	4	1	1	2	1	2	4	2	1	1	1	1	1	1	1	1	1	1	1	1	1	1	1	1	4	10	3	1	1	1	1	1	1	1	1	1	1	1	1	1	1	1	1	1	1	2	1
	59-612	3	4	2	1	1	1	2	2	2	1	1	1	1	1	1	1	1	1	1	1	1	1	1	1	1	4	9	9	2	1	1	1	1	1	1	1	1	1	1	1	1	1	1	1	1	1	1	1
	59-614	7	4	1	2	1	1	2	3	3	1	1	1	1	1	1	1	1	1	1	1	1	1	1	1	1	4	7	10	1	1	1	1	1	1	1	1	1	1	1	1	1	1	1	1	1	1	1	1
	59-62	3	1	2	2	2	1	2	5	4	1	1	1	1	1	1	1	1	1	1	1	1	1	1	1	1	4	9	8	1	1	1	1	1	1	1	2	1	1	1	1	1	1	1	1	1	1	1	1
	59-620	19	4	2	1	1	1	2	5	3	1	1	1	1	1	1	1	1	1	1	1	1	1	1	1	1	4	10	9	2	1	1	1	1	1	1	1	1	1	1	1	1	1	1	1	1	1	1	1
	59-636	3	4	1	2	2	2	2	2	2	1	1	1	1	1	1	1	1	1	1	1	1	1	1	1	1	5	9	8	1	1	1	1	1	1	1	2	1	1	1	1	1	1	1	1	1	1	1	1
	59-638	3	4	2	1	1	1	1	1	1	1	1	1	1	1	1	1	1	1	1	1	1	1	1	1	1	4	10	8	1	1	1	1	1	1	1	2	1	1	1	1	1	1	1	1	1	1	1	1
	59-651	4	4	2	1	1	1	2	3	3	1	1	1	1	1	1	1	1	1	1	1	1	1	1	1	1	4	9	8	1	1	1	1	1	1	1	1	1	1	1	1	1	1	1	1	1	1	1	1
	59-652	4	4	2	1	1	1	2	3	3	1	1	1	1	1	1	1	1	1	1	1	1	1	1	1	1	4	4	10	1	1	1	1	1	1	1	1	1	1	1	1	1	1	1	1	1	1	1	1
	59-680	4	1	1	1	1	1	2	3	2	1	1	1	1	1	1	1	1	1	1	1	1	1	1	1	1	4	9	8	1	1	1	1	1	1	1	1	1	1	1	1	1	1	1	1	1	1	1	1
	59-692	3	1	1	2	1	1	2	4	2	1	1	1	1	1	1	1	1	1	1	1	1	1	1	1	1	6	8	9	1	1	1	1	1	1	1	1	1	1	1	2	1	1	1	1	1	1	1	1
	59-693	3	1	1	2	2	2	2	3	2	1	1	1	1	1	1	1	1	1	1	1	1	1	1	1	1	3	9	8	1	1	1	1	1	1	1	1	1	1	1	1	1	1	1	1	1	1	1	1
	59-694	3	1	1	3	2	2	1	2	1	2	1	1	1	1	1	1	2	2	1	1	1	1	1	1	2	5	7	10	1	1	1	1	1	1	1	1	1	1	1	1	1	1	1	1	1	1	1	1
	59-695	2	1	1	1	1	1	2	2	2	1	1	1	1	1	1	1	1	1	1	1	1	1	1	1	1	4	9	5	1	1	1	1	1	1	2	1	1	1	1	1	1	1	1	1	1	1	1	1
	59-697	3	1	1	1	1	1	2	3	3	1	1	1	1	1	1	1	1	2	1	2	1	1	1	1	1	6	4	10	1	1	1	1	1	1	1	1	1	1	1	1	1	1	1	1	1	1	1	1
	59-703	3	1	1	1	1	1	2	2	2	1	1	1	1	1	1	1	1	1	1	1	1	1	1	1	1	4	10	8	1	1	1	1	1	1	1	1	1	1	1	1	1	1	1	1	1	1	1	1
	59-705	3	1	1	1	1	1	2	2	2	1	1	1	1	1	1	1	1	1	1	1	1	1	1	1	1	3	10	9	2	1	1	1	1	1	1	1	1	1	1	1	1	1	1	1	1	1	1	1
	59-706	7	1	2	2	2	2	1	1	1	1	1	1	1	1	1	1	1	1	1	1	1	1	1	1	1	4	9	12	1	1	1	1	1	1	1	1	1	1	1	1	1	1	1	2	1	1	1	1
	59-710	4	1	1	2	3	3	2	3	3	1	1	1	1	1	1	1	1	1	1	1	1	1	1	1	1	4	9	8	1	1	1	1	1	1	1	1	1	1	1	1	1	1	1	1	1	1	1	1
	59-711	3	1	2	1	1	1	2	3	2	1	1	1	1	1	1	1	1	2	1	1	1	1	1	1	2	3	7	8	1	1	1	1	1	1	1	1	1	1	1	1	1	1	1	1	1	1	1	1
	59-717	22	1	1	1	1	1	2	4	7	1	1	1	1	1	1	1	1	1	1	1	1	1	1	1	1	3	10	8	1	1	1	1	1	1	1	1	1	1	1	1	1	1	1	1	1	1	1	1
	59-722	22	1	1	1	1	1	2	3	3	1	1	1	1	1	1	1	1	1	1	1	1	1	1	1	1	4	9	9	2	1	1	1	1	1	1	1	1	1	1	1	1	1	1	1	1	1	1	1
	59-724	3	1	2	1	1	1	2	4	3	1	1	1	1	1	1	1	1	1	1	1	1	1	1	1	1	6	6	10	1	1	1	1	1	1	1	1	1	1	1	1	1	1	1	1	1	1	1	1
	59-745	4	1	2	1	1	1	2	3	3	1	1	1	1	1	1	1	1	1	1	1	1	1	1	1	1	5	8	10	1	1	1	1	1	1	1	1	1	1	1	1	1	1	1	1	1	1	1	1
	59-754	4	1	1	1	1	1	2	6	4	1	1	1	1	1	1	1	1	1	1	1	1	1	1	1	1	7	5	10	1	1	1	1	1	1	1	1	1	1	1	1	1	1	1	1	1	1	1	1
	59-755	4	1	2	1	1	1	2	3	3	1	1	1	1	1	1	1	1	1	1	1	1	1	1	1	1	3	9	9	1	1	1	1	1	1	1	1	1	1	1	2	1	1	1	1	1	1	1	1
	59-76	4	4	2	2	2	2	1	1	1	1	1	1	1	1	1	1	1	1	1	1	1	1	1	1	1	4	10	5	1	1	1	1	1	1	2	1	1	1	1	1	1	1	1	1	1	1	1	1
	59-763	4	1	1	2	2	2	2	2	3	1	1	1	1	1	1	1	1	1	1	1	1	1	1	1	1	4	10	9	2	1	1	1	1	1	1	1	1	1	1	1	1	1	1	1	1	1	1	1
	59-776	3	1	1	1	1	2	2	4	3	1	1	1	1	1	1	1	1	1	1	1	1	1	1	1	1	5	10	3	1	1	1	1	1	1	1	1	1	1	1	1	1	1	1	1	1	1	2	1
	59-780	4	1	2	1	1	1	2	4	4	1	1	1	1	1	1	1	1	1	1	1	1	1	1	1	1	8	7	10	1	1	1	1	1	1	1	1	1	1	1	1	1	1	1	1	1	1	1	1
	59-785	4	1	1	2	1	1	1	4	1	1	1	1	1	1	1	1	1	1	1	1	1	1	1	1	1	4	9	11	1	1	1	1	1	1	1	1	1	1	1	1	1	2	1	1	1	1	1	1
	59-79	3	1	1	2	2	2	2	3	3	1	1	1	1	1	1	1	1	1	1	1	1	1	1	1	1	3	10	8	1	1	1	1	1	1	1	1	1	1	1	1	1	1	1	1	1	1	1	1
	59-792	4	1	1	1	1	1	2	4	2	1	1	1	1	1	1	1	1	1	1	1	1	1	1	1	1	4	10	5	1	1	1	1	1	2	1	1	1	1	1	1	1	1	1	1	1	1	1	1
	59-80	4	1	1	2	2	2	2	2	2	1	1	1	1	1	1	1	1	1	1	1	1	1	1	1	1	4	9	9	2	1	1	1	1	1	1	1	1	1	1	1	1	1	1	1	1	1	1	1
	59-804	13	1	1	1	1	1	2	4	4	2	1	1	1	1	1	1	2	1	1	1	1	1	1	1	1	4	9	3	1	1	1	1	1	1	1	1	1	1	1	1	1	1	1	1	1	1	2	1
	59-81	22	4	2	2	2	2	2	3	3	1	1	1	1	1	1	1	1	1	1	1	1	1	1	1	1	4	10	8	1	1	1	1	1	1	1	1	1	1	1	1	1	1	1	1	1	1	1	1
	59-816	3	1	1	1	1	1	2	3	3	1	1	1	1	1	1	1	1	1	1	1	1	1	1	1	1	4	10	8	1	1	1	1	1	1	1	1	1	1	1	1	1	1	1	1	1	1	1	1
	59-823	3	1	2	1	1	1	1	1	1	2	1	1	1	2	1	1	1	1	1	1	1	1	1	1	1	4	10	5	1	1	1	1	1	2	1	1	1	1	1	1	1	1	1	1	1	1	1	1
	59-83	3	1	1	2	2	2	2	2	2	1	1	1	1	1	1	1	1	1	1	1	1	1	1	1	1	7	5	10	1	1	1	1	1	1	1	1	1	1	1	1	1	1	1	1	1	1	1	1
	59-843	3	1	2	1	1	1	2	3	2	1	1	1	1	1	1	1	1	1	1	1	1	1	1	1	1	3	9	8	1	1	1	1	1	1	1	1	1	1	1	1	1	1	1	1	1	1	1	1
	59-845	4	1	1	2	3	2	2	11	3	1	1	1	1	1	1	1	1	1	1	1	1	1	1	1	1	5	6	10	1	1	1	1	1	1	1	1	1	1	1	1	1	1	1	1	1	1	1	1
	59-848	3	1	2	1	1	1	1	1	1	1	1	1	1	1	1	1	1	1	1	1	1	1	1	1	1	3	9	5	1	1	1	1	1	2	1	1	1	1	1	1	1	1	1	1	1	1	1	1
	59-849	3	1	1	1	1	1	2	7	2	1	1	1	1	1	1	1	1	1	1	1	1	1	1	1	1	3	7	8	1	1	1	1	1	1	1	1	1	1	1	1	1	1	1	1	1	1	1	1
	59-854	3	1	2	1	1	1	2	3	3	1	1	1	1	1	1	1	1	1	1	1	1	1	1	1	1	3	9	8	1	1	1	1	1	1	1	1	1	1	1	1	1	1	1	1	1	1	1	1
	59-856	3	3	1	1	3	1	2	2	2	2	2	1	1	1	1	1	1	1	1	1	1	1	1	1	1	3	5	8	1	1	1	1	1	1	1	1	1	1	1	1	1	1	1	1	1	1	1	1
	59-860	3	1	1	1	1	1	2	2	2	1	1	1	1	1	1	1	1	1	1	1	1	1	1	1	1	5	9	8	1	1	1	1	1	1	1	1	1	1	1	1	1	1	1	1	1	1	1	1
	59-861	4	1	1	1	1	1	1	1	1	1	1	1	1	1	1	1	1	1	1	1	1	1	1	1	1	5	10	8	1	1	1	1	1	1	1	2	1	1	1	1	1	1	1	1	1	1	1	1
	59-868	3	1	1	2	1	1	2	2	2	1	1	1	1	1	1	1	1	1	1	1	1	1	1	1	1	4	9	8	1	1	1	1	1	1	1	1	1	1	1	1	1	1	1	1	1	1	1	1
	59-870	3	1	2	2	1	1	2	3	3	1	1	1	1	1	1	1	1	1	1	1	1	1	1	1	1	4	10	9	2	1	1	1	1	1	1	1	1	1	1	1	1	1	1	1	1	1	1	1
	59-871	3	1	1	1	1	1	2	3	3	1	1	1	1	1	1	1	1	1	1	1	1	1	1	1	1	4	9	8	1	1	1	1	1	1	1	1	1	1	1	1	1	1	1	1	1	1	1	1
	59-873	4	1	2	1	1	1	1	6	1	1	1	1	1	1	1	1	1	1	1	1	1	1	1	1	1	4	9	8	1	1	1	1	1	1	1	1	1	1	1	1	1	1	1	1	1	1	1	1
	59-881	4	1	1	1	1	1	1	1	1	1	1	1	1	1	1	1	1	1	1	1	1	1	1	1	1	5	8	12	1	1	1	1	1	1	1	1	1	1	1	1	1	1	1	1	1	1	1	1
	59-883	4	1	1	2	1	1	2	2	2	1	1	1	1	1	1	1	1	1	1	1	1	1	1	1	1	4	10	8	1	1	1	1	1	1	1	1	1	1	1	1	1	1	1	1	1	1	1	1
	59-889	4	1	1	1	1	1	1	1	1	1	1	1	1	1	1	1	1	1	1	1	1	1	1	1	1	4	8	7	1	1	2	1	1	1	1	1	1	1	1	1	1	1	1	1	1	1	1	1
	59-894	3	3	1	2	1	1	1	1	1	1	1	1	1	1	1	1	1	1	1	1	1	1	1	1	1	5	7	8	1	1	1	1	1	1	1	1	1	1	1	1	1	1	1	1	1	1	1	1
	59-897	4	1	2	1	1	1	2	6	3	1	1	1	1	1	1	1	1	1	1	1	1	1	1	1	1	5	6	10	1	1	1	1	1	1	1	1	1	1	1	1	1	1	1	1	1	1	1	1
	59-898	3	1	1	1	1	2	2	2	2	1	1	1	1	1	1	1	1	1	1	1	1	1	1	1	1	4	9	8	1	1	1	1	1	1	1	1	1	1	1	1	1	1	1	1	1	1	1	1
	59-903	3	1	1	1	1	1	2	5	3	1	1	1	1	1	1	1	1	1	1	1	1	1	1	1	1	2	8	10	1	1	1	1	1	1	1	1	1	1	1	1	1	1	1	1	1	1	1	1
	59-905	3	1	1	1	1	1	2	2	2	1	1	1	1	1	1	1	1	1	1	1	1	1	1	1	1	4	10	5	1	1	1	1	1	2	1	1	1	1	1	1	1	1	1	1	1	1	1	1
	59-917	4	1	2	1	1	1	1	2	1	1	1	1	1	1	1	1	1	1	1	1	1	1	1	1	1	4	10	11	1	1	1	1	1	1	1	1	1	1	1	1	1	2	1	1	1	1	1	1
	59-926	3	1	2	1	1	1	1	1	1	1	1	1	1	1	1	1	1	1	1	1	1	1	1	1	1	4	10	9	1	1	1	1	1	1	1	1	1	1	1	2	1	1	1	1	1	1	1	1
	59-935	4	1	2	2	1	1	2	3	2	1	1	1	1	1	1	1	1	1	1	1	1	1	1	1	1	5	5	8	1	1	1	1	1	1	1	1	1	1	1	1	1	1	1	1	1	1	1	1
	59-938	3	1	2	1	1	1	2	2	2	1	1	1	1	1	1	1	1	1	1	1	1	1	1	1	1	3	9	8	1	1	1	1	1	1	1	1	1	1	1	1	1	1	1	1	1	1	1	1
	59-942	7	1	1	1	1	1	2	5	3	1	1	1	1	1	1	1	1	1	1	1	1	1	1	1	1	5	10	8	1	1	1	1	1	1	1	1	1	1	1	1	1	1	1	1	1	1	1	1
	59-946	4	1	1	1	1	1	2	4	3	1	1	1	1	1	1	1	1	1	1	1	1	1	1	1	1	3	9	8	1	1	1	1	1	1	1	1	1	1	1	1	1	1	1	1	1	1	1	1
	59-951	3	1	1	1	1	1	2	3	2	1	1	1	1	1	1	1	1	1	1	1	1	1	1	1	1	6	9	8	1	1	1	1	1	1	1	1	1	1	1	1	1	1	1	1	1	1	1	1
	59-954	4	1	2	1	1	1	1	1	1	2	2	1	1	1	1	1	1	1	1	1	1	1	1	1	1	4	9	5	1	1	1	1	1	2	1	1	1	1	1	1	1	1	1	1	1	1	1	1
	59-956	7	1	2	1	1	1	1	1	1	1	1	1	1	1	1	1	1	1	1	1	1	1	1	1	1	4	10	11	1	1	1	1	1	1	1	1	1	1	1	1	1	2	1	1	1	1	1	1
	59-961	4	1	2	1	1	1	1	4	1	1	1	1	1	1	1	1	1	1	1	1	1	1	1	1	1	4	7	8	1	1	1	1	1	1	1	1	1	1	1	1	1	1	1	1	1	1	1	1
	59-963	7	1	1	2	2	2	2	2	2	1	1	1	1	1	1	1	1	1	1	1	1	1	1	1	1	3	9	9	2	1	1	1	1	1	1	1	1	1	1	1	1	1	1	1	1	1	1	1
	59-965	4	1	1	1	1	1	2	4	3	1	1	1	1	1	1	1	1	1	1	1	1	1	1	1	1	4	10	8	1	1	1	1	1	1	1	1	1	1	1	1	1	1	1	1	1	1	1	1
	59-969	3	1	2	1	1	1	1	1	1	1	1	1	1	1	1	1	1	1	1	1	1	1	1	1	1	3	10	7	1	1	2	1	1	1	1	1	1	1	1	1	1	1	1	1	1	1	1	1
	59-972	4	1	1	1	1	1	2	2	2	1	1	1	1	1	1	1	1	1	1	1	1	1	1	1	1	4	9	8	1	1	1	1	1	1	1	1	1	1	1	1	1	1	1	1	1	1	1	1
	59-974	3	1	1	1	1	1	2	2	2	1	1	1	1	1	1	1	1	1	1	1	1	1	1	1	1	4	9	8	1	1	1	1	1	1	1	1	1	1	1	1	1	1	1	1	1	1	1	1
	59-976	22	1	1	1	1	1	2	4	3	1	1	1	1	1	1	1	1	1	1	1	1	1	1	1	1	5	9	12	1	1	1	1	1	1	1	1	1	1	1	1	1	1	1	1	1	1	1	1
	59-980	3	1	1	2	2	2	2	8	4	2	1	2	1	1	1	1	1	1	1	1	1	1	1	1	1	8	4	8	1	1	1	1	1	1	1	1	1	1	1	1	1	1	1	1	1	1	1	1
	59-984	4	1	1	1	2	2	2	1	2	1	1	1	1	1	1	1	1	1	1	1	1	1	1	1	1	3	10	9	2	1	1	1	1	1	1	1	1	1	1	1	1	1	1	1	1	1	1	1
	59-986	3	1	1	2	2	2	2	3	3	1	1	1	1	1	1	1	1	1	1	1	1	1	1	1	1	6	6	10	1	1	1	1	1	1	1	1	1	1	1	1	1	1	1	1	1	1	1	1
	59-988	3	3	1	1	1	1	2	2	2	1	1	1	1	1	1	1	1	1	1	1	1	1	1	1	1	3	9	8	1	1	1	1	1	1	1	1	1	1	1	1	1	1	1	1	1	1	1	1
	59-990	3	1	2	1	1	1	2	3	3	1	1	1	1	1	1	1	1	1	1	1	1	1	1	1	1	4	8	8	1	1	1	1	1	1	1	1	1	1	1	1	1	1	1	1	1	1	1	1
	59-993	1	1	1	1	1	1	2	3	2	1	1	1	1	1	1	1	1	1	1	1	1	1	1	1	1	4	10	5	1	1	1	1	1	1	1	1	1	1	1	1	1	1	1	1	1	1	1	1
	59-1083	3	1	2	1	1	1	2	4	3	1	1	1	1	1	1	1	1	1	1	1	1	1	1	1	1	1	9	9	2	1	1	1	1	1	1	1	1	1	1	1	1	1	1	1	1	1	1	1
	59-1107	1	1	2	1	1	1	2	3	3	1	1	1	1	1	1	1	1	1	1	1	1	1	1	1	1	6	5	10	1	1	1	1	1	1	1	1	1	1	1	1	1	1	1	1	1	1	1	1
	59-1455	3	1	2	1	1	1	2	3	3	1	1	1	1	1	1	1	1	1	1	1	1	1	1	1	1	7	5	8	1	1	1	1	1	1	1	1	1	1	1	1	1	1	1	1	1	1	1	1
	59-1541	4	1	1	1	1	2	1	4	1	1	1	1	1	1	1	1	1	1	1	1	1	1	1	1	1	6	9	8	1	1	1	1	1	1	1	1	1	1	1	1	1	1	1	1	1	1	1	1
	59-1634	4	1	2	2	2	2	2	7	4	1	1	1	1	1	1	1	1	1	1	1	1	1	1	1	1	4	7	10	1	1	1	1	1	1	1	1	1	1	1	1	1	1	1	1	1	1	1	1
	59-1736	4	1	1	1	1	1	2	3	3	1	1	1	1	1	1	1	1	1	1	1	1	1	1	1	1	1	7	8	1	1	1	1	1	1	1	1	1	1	1	1	1	1	1	1	1	1	1	1
	59-1745	21	1	1	1	1	2	2	3	3	1	1	1	1	1	1	1	1	1	1	1	1	1	1	1	1	4	10	8	1	1	1	1	1	1	1	1	1	1	1	1	1	1	1	1	1	1	1	1
	59-1856	4	1	2	1	1	1	2	5	2	1	1	1	1	1	1	1	1	1	1	1	1	1	1	1	1	4	8	8	1	1	1	1	1	1	1	2	1	1	1	1	1	1	1	1	1	1	1	1
	59-1939	4	1	2	1	1	2	2	3	3	1	1	1	1	1	1	1	1	1	1	1	1	1	1	1	1	8	5	10	1	1	1	1	1	1	1	1	1	1	1	1	1	1	1	1	1	1	1	1
	59-206	2	1	2	2	2	2	2	2	2	1	1	1	1	1	1	1	1	1	1	1	1	1	1	1	1	4	10	8	1	1	1	1	1	1	1	1	1	1	1	1	1	1	1	1	1	1	1	1
	59-2060	3	1	2	1	1	1	2	5	4	2	1	1	1	1	1	1	2	1	1	1	1	1	1	1	1	5	9	8	1	1	1	1	1	1	1	1	1	1	1	1	1	1	1	1	1	1	1	1
	59-2070	23	1	2	1	1	1	2	3	3	1	1	1	1	1	1	1	1	1	1	1	1	1	1	1	1	4	7	10	1	1	1	1	1	1	1	1	1	1	1	1	1	1	1	1	1	1	1	1
	59-2380	18	1	1	1	1	1	2	3	2	1	1	1	1	1	1	1	1	1	1	1	1	1	1	1	1	4	10	8	1	1	1	1	1	1	1	1	1	1	1	1	1	1	1	1	1	1	1	1
	59-254	3	4	1	1	1	1	2	2	2	2	1	1	1	1	1	1	2	1	1	1	1	1	1	1	1	4	10	8	1	1	1	1	1	1	1	1	1	1	1	1	1	1	1	1	1	1	1	1
	59-304	18	4	2	1	1	1	2	4	4	1	1	1	1	1	1	1	1	1	1	1	1	1	1	1	1	5	4	8	1	1	1	1	1	1	1	1	1	1	1	1	1	1	1	1	1	1	1	1
	59-409	4	1	1	2	2	1	2	4	3	1	1	1	1	1	1	1	1	1	1	1	1	1	1	1	1	5	7	10	1	1	1	1	1	1	1	1	1	1	1	1	1	1	1	1	1	1	1	1
	59-46	4	1	2	1	1	1	2	2	2	1	1	1	1	1	1	1	1	1	1	1	1	1	1	1	1	3	9	8	1	1	1	1	1	1	1	1	1	1	1	1	1	1	1	1	1	1	1	1
	59-649	7	4	1	1	1	1	1	2	1	1	1	1	1	1	1	1	1	1	1	1	1	1	1	1	1	4	10	8	1	1	1	1	1	1	1	1	1	1	1	1	1	1	1	1	1	1	1	1
	59-862	3	1	2	2	1	1	2	4	4	1	1	1	1	1	1	1	1	1	1	1	1	1	1	1	1	2	8	10	1	1	1	1	1	1	1	1	1	1	1	1	1	1	1	1	1	1	1	1
	59-91	4	4	1	2	2	1	2	6	3	1	1	1	1	1	1	1	1	1	1	1	1	1	1	1	1	1	10	8	1	1	1	1	1	1	1	1	1	1	1	1	1	1	1	1	1	1	1	1
	59-964	4	3	2	1	1	1	1	1	1	1	1	1	1	1	1	1	1	1	1	1	1	1	1	1	1	5	9	8	1	1	1	1	1	1	1	2	1	1	1	1	1	1	1	1	1	1	1	1
	59-975	7	1	1	1	1	1	2	7	2	1	1	1	1	1	1	1	1	1	1	1	1	1	1	1	1	5	7	10	1	1	1	1	1	1	1	1	1	1	1	1	1	1	1	1	1	1	1	1
	59-1001	4	1	2	2	2	2	1	1	1	1	1	1	1	1	1	1	1	1	1	1	1	1	1	1	1	5	6	8	1	1	1	1	1	1	1	1	1	1	1	1	1	1	1	1	1	1	1	1
	59-1005	4	1	1	3	3	2	1	1	1	2	2	1	1	1	1	1	1	1	1	1	1	1	1	1	1	3	4	8	1	1	1	1	1	1	1	1	1	1	1	1	1	1	1	1	1	1	1	1
	59-1006	4	1	1	1	1	1	1	1	1	1	1	1	1	1	1	1	1	1	1	1	1	1	1	1	1	5	7	8	1	1	1	1	1	1	1	1	1	1	1	1	1	1	1	1	1	1	1	1
	59-101	3	4	1	2	2	2	1	1	1	1	1	1	1	1	1	1	1	1	1	1	1	1	1	1	1	3	9	8	1	1	1	1	1	1	1	1	1	1	1	1	1	1	1	1	1	1	1	1
	59-1023	3	1	1	3	2	2	1	1	1	2	1	2	1	1	1	1	1	1	1	1	1	1	1	1	1	3	8	8	1	1	1	1	1	1	1	1	1	1	1	1	1	1	1	1	1	1	1	1
	59-1027	3	3	2	2	1	1	1	1	1	1	1	1	1	1	1	1	1	1	1	1	1	1	1	1	1	3	8	8	1	1	1	1	1	1	1	1	1	1	1	1	1	1	1	1	1	1	1	1
	59-1028	3	1	2	2	2	2	1	2	1	1	1	1	1	1	1	1	1	1	1	1	1	1	1	1	1	6	6	10	1	1	1	1	1	1	1	1	1	1	1	1	1	1	1	1	1	1	1	1
	59-1033	4	1	2	2	2	2	1	1	1	1	1	1	1	1	1	1	1	1	1	1	1	1	1	1	1	4	4	8	1	1	1	1	1	1	1	1	1	1	1	1	1	1	1	1	1	1	1	1
	59-1034	4	1	2	2	2	1	1	1	1	1	1	1	1	1	1	1	1	1	1	1	1	1	1	1	1	3	7	8	1	1	1	1	1	1	1	1	1	1	1	1	1	1	1	1	1	1	1	1
	59-1036	3	3	1	1	1	1	1	1	1	1	1	1	1	1	1	1	1	1	1	1	1	1	1	1	1	3	9	9	1	1	1	1	1	1	1	1	1	1	1	1	2	1	1	1	1	1	1	1
	59-1038	3	1	1	2	2	2	1	3	1	1	1	1	1	1	1	1	1	1	1	1	1	1	1	1	1	2	10	9	1	1	1	1	1	1	1	1	1	1	1	1	2	1	1	1	1	1	1	1
	59-104	7	4	2	2	2	2	1	1	1	2	2	1	1	1	1	1	1	1	1	1	1	1	1	1	1	7	7	8	1	1	1	1	1	1	1	1	1	1	1	1	1	1	1	1	1	1	1	1
	59-1042	4	1	1	3	2	1	1	2	1	1	1	1	1	1	1	1	1	1	1	1	1	1	1	1	1	5	7	8	1	1	1	1	1	1	1	1	1	1	1	1	1	1	1	1	1	1	1	1
	59-1043	4	1	1	2	3	2	1	1	1	1	1	1	1	1	1	1	1	1	1	1	1	1	1	1	1	7	5	8	1	1	1	1	1	1	1	1	1	1	1	1	1	1	1	1	1	1	1	1
	59-1046	4	1	1	2	2	2	1	1	1	1	1	1	1	1	1	1	1	1	1	1	1	1	1	1	1	3	7	9	1	1	1	1	1	1	1	1	1	1	1	1	2	1	1	1	1	1	1	1
	59-1049	4	3	2	1	1	1	1	1	1	2	2	1	1	1	1	1	1	1	1	1	1	1	1	1	1	3	9	9	1	1	1	1	1	1	1	1	1	1	1	1	2	1	1	1	1	1	1	1
	59-1051	4	1	2	2	2	2	1	1	1	1	1	1	1	1	1	1	1	1	1	1	1	1	1	1	1	3	9	5	1	1	1	1	1	2	1	1	1	1	1	1	1	1	1	1	1	1	1	1
	59-1060	3	1	1	2	2	2	1	1	1	1	1	1	1	1	1	1	1	1	1	1	1	1	1	1	1	3	9	9	1	1	1	1	1	1	1	1	1	1	1	1	2	1	1	1	1	1	1	1
	59-1067	3	1	2	2	2	2	1	1	1	1	1	1	1	1	1	1	1	1	1	1	1	1	1	1	1	4	4	3	1	1	1	1	1	1	1	1	1	1	1	1	1	1	1	1	1	1	2	1
	59-1078	3	1	2	2	2	2	1	1	1	1	1	1	1	1	1	1	1	1	1	1	1	1	1	1	1	1	8	9	1	1	1	1	1	1	1	1	1	1	1	1	2	1	1	1	1	1	1	1
	59-108	3	4	1	3	2	2	1	1	1	2	2	1	1	1	1	1	1	1	1	1	1	1	1	1	1	3	9	9	1	1	1	1	1	1	1	1	1	1	1	1	2	1	1	1	1	1	1	1
	59-109	3	4	2	2	2	2	2	2	2	1	1	1	1	1	1	1	1	1	1	1	1	1	1	1	1	3	9	9	1	1	1	1	1	1	1	1	1	1	1	1	2	1	1	1	1	1	1	1
	59-1095	4	1	1	2	2	1	1	1	1	1	1	1	1	1	1	1	1	1	1	1	1	1	1	1	1	3	10	9	1	1	1	1	1	1	1	1	1	1	1	1	2	1	1	1	1	1	1	1
	59-1097	3	1	2	2	1	1	2	2	2	1	1	1	1	1	1	1	1	1	1	1	1	1	1	1	1	3	7	8	1	1	1	1	1	1	1	1	1	1	1	1	1	1	1	1	1	1	1	1
	59-110	4	4	2	2	2	2	1	1	1	2	2	1	1	1	1	1	1	1	1	1	1	1	1	1	1	3	9	9	1	1	1	1	1	1	1	1	1	1	1	1	2	1	1	1	1	1	1	1
	59-1110	3	1	1	2	3	2	1	1	1	2	2	1	1	1	1	1	1	1	1	1	1	1	1	1	1	3	8	9	1	1	1	1	1	1	1	1	1	1	1	1	2	1	1	1	1	1	1	1
	59-1116	11	1	2	2	2	2	1	1	1	1	1	1	1	1	1	1	1	1	1	1	1	1	1	1	1	3	10	9	1	1	1	1	1	1	1	1	1	1	1	1	2	1	1	1	1	1	1	1
	59-112	4	4	1	2	2	2	1	1	1	1	1	1	1	1	1	1	1	1	1	1	1	1	1	1	1	3	10	9	1	1	1	1	1	1	1	1	1	1	1	1	2	1	1	1	1	1	1	1
	59-1129	4	3	1	1	1	1	1	2	1	2	2	1	1	1	1	1	1	1	1	1	1	1	1	1	1	3	9	8	1	1	1	1	1	1	1	1	1	1	1	1	1	1	1	1	1	1	1	1
	59-1130	4	1	2	2	2	2	1	1	1	1	1	1	1	1	1	1	1	1	1	1	1	1	1	1	1	3	10	9	1	1	1	1	1	1	1	1	1	1	1	1	2	1	1	1	1	1	1	1
	59-1131	3	1	1	2	2	2	1	1	1	1	1	1	1	1	1	1	1	1	1	1	1	1	1	1	1	5	5	8	1	1	1	1	1	1	1	1	1	1	1	1	1	1	1	1	1	1	1	1
	59-1132	4	1	2	1	3	1	1	1	1	1	1	1	1	1	1	1	1	1	1	1	1	1	1	1	1	3	10	9	1	1	1	1	1	1	1	1	1	1	1	1	2	1	1	1	1	1	1	1
	59-1138	11	1	2	1	3	2	1	1	1	1	1	1	1	1	1	1	1	1	1	1	1	1	1	1	1	3	9	8	1	1	1	1	1	1	1	1	1	1	1	1	1	1	1	1	1	1	1	1
	59-1141	3	1	2	2	2	2	1	2	1	1	1	1	1	1	1	1	1	1	1	1	1	1	1	1	1	3	9	8	1	1	1	1	1	1	1	1	1	1	1	1	1	1	1	1	1	1	1	1
	59-1142	4	1	2	2	3	1	1	1	1	1	1	1	1	1	1	1	1	1	1	1	1	1	1	1	1	3	9	9	1	1	1	1	1	1	1	1	1	1	2	1	1	1	1	1	1	1	1	1
	59-1147	3	1	1	2	2	1	1	2	1	1	1	1	1	1	1	1	1	1	1	1	1	1	1	1	1	3	7	8	1	1	1	1	1	1	1	1	1	1	1	1	1	1	1	1	1	1	1	1
	59-1150	3	1	2	2	3	2	1	1	1	1	1	1	1	1	1	1	1	1	1	1	1	1	1	1	1	2	10	9	1	1	1	1	1	1	1	1	1	1	1	1	2	1	1	1	1	1	1	1
	59-1152	7	1	2	2	2	1	1	1	1	1	1	1	1	1	1	1	1	1	1	1	1	1	1	1	1	3	9	5	1	1	1	1	1	2	1	1	1	1	1	1	1	1	1	1	1	1	1	1
	59-1156	4	1	1	2	1	1	1	1	1	1	1	1	1	1	1	1	1	1	1	1	1	1	1	1	1	5	11	10	1	1	1	1	1	1	1	1	1	1	1	1	1	1	1	1	1	1	1	1
	59-1160	4	1	2	2	2	1	1	1	1	1	1	1	1	1	1	1	1	1	1	1	1	1	1	1	1	3	10	9	1	1	1	1	1	1	1	1	1	1	1	1	2	1	1	1	1	1	1	1
	59-1161	3	1	1	2	3	2	1	1	1	1	1	1	1	1	1	1	1	1	1	1	1	1	1	1	1	4	9	7	1	1	2	1	1	1	1	1	1	1	1	1	1	1	1	1	1	1	1	1
	59-1162	4	1	2	2	2	2	1	1	1	1	1	1	1	1	1	1	1	1	1	1	1	1	1	1	1	3	10	9	1	1	1	1	1	1	1	1	1	1	1	1	2	1	1	1	1	1	1	1
	59-1164	3	1	2	2	2	2	1	1	1	1	1	1	1	1	1	1	1	1	1	1	1	1	1	1	1	5	6	8	1	1	1	1	1	1	1	1	1	1	1	1	1	1	1	1	1	1	1	1
	59-1167	3	1	1	2	1	2	1	1	1	1	1	1	1	1	1	1	1	1	1	1	1	1	1	1	1	4	7	8	1	1	1	1	1	1	1	1	1	1	1	1	1	1	1	1	1	1	1	1
	59-1168	4	3	2	2	2	2	1	1	1	1	1	1	1	1	1	1	1	1	1	1	1	1	1	1	1	3	9	9	1	1	1	1	1	1	1	1	1	1	1	2	1	1	1	1	1	1	1	1
	59-1169	3	1	1	2	2	2	1	1	1	1	1	1	1	1	1	1	1	1	1	1	1	1	1	1	1	3	10	9	1	1	1	1	1	1	1	1	1	1	1	1	2	1	1	1	1	1	1	1
	59-1172	3	1	2	2	3	3	1	1	1	1	1	1	1	1	1	1	1	1	1	1	1	1	1	1	1	5	7	8	1	1	1	1	1	1	1	1	1	1	1	1	1	1	1	1	1	1	1	1
	59-1174	3	1	2	2	2	2	1	1	1	1	1	1	1	1	1	1	1	1	1	1	1	1	1	1	1	3	7	7	1	1	1	2	1	1	1	1	1	1	1	1	1	1	1	1	1	1	1	1
	59-1175	3	1	2	2	2	2	1	1	1	1	1	1	1	1	1	1	1	1	1	1	1	1	1	1	1	4	8	9	1	1	1	1	1	1	1	1	1	1	1	1	2	1	1	1	1	1	1	1
	59-1194	27	3	1	2	2	2	1	1	1	1	1	1	1	1	1	1	1	1	1	1	1	1	1	1	1	4	7	7	1	1	1	2	1	1	1	1	1	1	1	1	1	1	1	1	1	1	1	1
	59-1197	4	1	1	2	2	2	1	1	1	1	1	1	1	1	1	1	1	1	1	1	1	1	1	1	1	2	9	2	1	1	1	1	1	1	1	1	1	1	1	1	1	1	1	1	2	1	1	1
	59-1199	4	1	1	2	2	2	1	1	1	1	1	1	1	1	1	1	1	1	1	1	1	1	1	1	1	3	9	9	1	1	1	1	1	1	1	1	1	1	1	2	1	1	1	1	1	1	1	1
	59-12	4	4	2	2	2	2	1	1	1	1	1	1	1	1	1	1	1	1	1	1	1	1	1	1	1	4	9	9	1	1	1	1	1	1	1	1	1	1	1	2	1	1	1	1	1	1	1	1
	59-1202	3	1	2	2	2	2	1	1	1	1	1	1	1	1	1	1	1	1	1	1	1	1	1	1	1	2	9	9	1	1	1	1	1	1	1	1	1	1	1	1	2	1	1	1	1	1	1	1
	59-1203	4	1	2	1	1	1	1	1	1	1	1	1	1	1	1	1	1	1	1	1	1	1	1	1	1	6	7	8	1	1	1	1	1	1	1	1	1	1	1	1	1	1	1	1	1	1	1	1
	59-121	4	4	2	2	2	2	1	1	1	1	1	1	1	1	1	1	1	1	1	1	1	1	1	1	1	4	10	9	1	1	1	1	1	1	1	1	1	1	1	2	1	1	1	1	1	1	1	1
	59-122	4	1	1	2	2	2	1	1	1	1	1	1	1	1	1	1	1	1	1	1	1	1	1	1	1	3	10	9	1	1	1	1	1	1	1	1	1	1	1	1	2	1	1	1	1	1	1	1
	59-1220	3	1	1	2	2	2	1	1	1	1	1	1	1	1	1	1	1	1	1	1	1	1	1	1	1	2	9	11	1	1	1	1	1	1	1	1	1	1	1	1	1	2	1	1	1	1	1	1
	59-1221	3	1	2	2	1	1	1	1	1	1	1	1	1	1	1	1	1	1	1	1	1	1	1	1	1	3	9	9	1	1	1	1	1	1	1	1	1	1	1	1	2	1	1	1	1	1	1	1
	59-1222	4	1	2	1	1	1	1	1	1	2	2	1	1	1	1	1	1	1	1	1	1	1	1	1	1	3	10	9	1	1	1	1	1	1	1	1	1	1	1	1	2	1	1	1	1	1	1	1
	59-1225	4	1	2	2	1	1	1	1	1	1	1	1	1	1	1	1	1	1	1	1	1	1	1	1	1	2	10	9	1	1	1	1	1	1	1	1	1	1	1	1	2	1	1	1	1	1	1	1
	59-1226	4	1	1	2	2	2	1	1	1	1	1	1	1	1	1	1	1	1	1	1	1	1	1	1	1	2	7	5	1	1	1	1	1	1	1	1	1	1	1	1	1	1	1	1	1	1	1	1
	59-1228	4	1	1	2	2	2	1	1	1	1	1	1	1	1	1	1	1	1	1	1	1	1	1	1	1	2	9	9	1	1	1	1	1	1	1	1	1	1	1	1	2	1	1	1	1	1	1	1
	59-1230	3	1	1	3	3	1	1	1	1	1	1	1	1	1	1	1	1	1	1	1	1	1	1	1	1	4	10	8	1	1	1	1	1	1	1	1	1	1	1	1	1	1	1	1	1	1	1	1
	59-1233	3	1	2	2	2	3	1	1	1	1	1	1	1	1	1	1	1	1	1	1	1	1	1	1	1	3	9	8	1	1	1	1	1	1	1	1	1	1	1	1	1	1	1	1	1	1	1	1
	59-1237	3	1	1	2	2	2	1	1	1	1	1	1	1	1	1	1	1	1	1	1	1	1	1	1	1	5	8	12	1	1	1	1	1	1	1	1	1	1	1	1	1	1	1	2	1	1	1	1
	59-1238	3	1	2	2	2	2	1	1	1	1	1	1	1	1	1	1	1	1	1	1	1	1	1	1	1	2	9	9	1	1	1	1	1	1	1	1	1	1	1	1	2	1	1	1	1	1	1	1
	59-1241	4	1	2	2	2	2	1	2	1	1	1	1	1	1	1	1	1	1	1	1	1	1	1	1	1	2	9	9	1	1	1	1	1	1	1	1	1	1	1	1	2	1	1	1	1	1	1	1
	59-1242	4	1	2	2	2	2	1	1	1	1	1	1	1	1	1	1	1	1	1	1	1	1	1	1	1	3	9	9	1	1	1	1	1	1	1	1	1	1	1	1	2	1	1	1	1	1	1	1
	59-1243	3	1	2	3	2	2	1	1	1	2	2	1	1	1	1	1	1	1	1	1	1	1	1	1	1	3	9	8	1	1	1	1	1	1	1	1	1	1	1	1	1	1	1	1	1	1	1	1
	59-1245	4	1	1	3	2	2	1	1	1	1	1	1	1	1	1	1	1	1	1	1	1	1	1	1	1	2	9	5	1	1	1	1	1	1	2	1	1	1	1	1	1	1	1	1	1	1	1	1
	59-1247	3	1	1	2	2	2	1	1	1	1	1	1	1	1	1	1	1	1	1	1	1	1	1	1	1	3	10	8	1	1	1	1	1	1	1	1	1	1	1	1	1	1	1	1	1	1	1	1
	59-1252	21	3	2	2	1	1	1	1	1	1	1	1	1	1	1	1	1	1	1	1	1	1	1	1	1	4	7	9	1	1	1	1	1	1	1	1	1	1	1	1	2	1	1	1	1	1	1	1
	59-1260	3	1	2	2	2	3	1	1	1	1	1	1	1	1	1	1	1	1	1	1	1	1	1	1	1	3	9	9	1	1	1	1	1	1	1	1	1	1	1	1	2	1	1	1	1	1	1	1
	59-1264	3	3	1	2	2	2	1	1	1	1	1	1	1	1	1	1	1	2	1	2	1	1	1	1	1	4	9	9	1	1	1	1	1	1	1	1	1	1	1	1	2	1	1	1	1	1	1	1
	59-1269	4	1	1	2	2	2	1	1	1	1	1	1	1	1	1	1	1	1	1	1	1	1	1	1	1	4	10	9	1	1	1	1	1	1	1	1	1	1	1	1	2	1	1	1	1	1	1	1
	59-1275	3	1	2	2	2	2	2	2	2	1	1	1	1	1	1	1	1	1	1	1	1	1	1	1	1	3	10	9	1	1	1	1	1	1	1	1	1	1	1	1	2	1	1	1	1	1	1	1
	59-1287	4	1	1	1	1	1	1	1	1	1	1	1	1	1	1	1	1	1	1	1	1	1	1	1	1	3	9	9	1	1	1	1	1	1	1	1	1	1	1	1	2	1	1	1	1	1	1	1
	59-1293	4	1	1	2	2	2	1	1	1	1	1	1	1	1	1	1	1	1	1	1	1	1	1	1	1	3	10	11	1	1	1	1	1	1	1	1	1	1	1	1	1	2	1	1	1	1	1	1
	59-1300	4	1	2	2	2	2	1	1	1	1	1	1	1	1	1	1	1	1	1	1	1	1	1	1	1	4	9	8	1	1	1	1	1	1	1	1	1	1	1	1	1	1	1	1	1	1	1	1
	59-1301	3	1	1	2	2	2	1	1	1	1	1	1	1	1	1	1	1	1	1	1	1	1	1	1	1	3	9	9	1	1	1	1	1	1	1	1	1	1	1	1	2	1	1	1	1	1	1	1
	59-1305	3	1	1	1	3	1	1	1	1	2	2	1	1	1	1	1	1	1	1	1	1	1	1	1	1	3	10	9	1	1	1	1	1	1	1	1	1	1	1	1	2	1	1	1	1	1	1	1
	59-1307	4	1	2	2	2	2	1	1	1	1	1	1	1	1	1	1	1	2	1	1	1	1	2	1	1	2	10	9	1	1	1	1	1	1	1	1	1	1	1	1	2	1	1	1	1	1	1	1
	59-1310	4	1	2	2	3	3	1	1	1	1	1	1	1	1	1	1	1	1	1	1	1	1	1	1	1	2	9	9	1	1	1	1	1	1	1	1	1	1	1	1	2	1	1	1	1	1	1	1
	59-1312	3	1	2	2	2	1	1	2	1	2	2	1	1	1	1	1	1	1	1	1	1	1	1	1	1	3	10	9	1	1	1	1	1	1	1	1	1	1	1	1	2	1	1	1	1	1	1	1
	59-1319	3	1	1	2	3	2	1	1	1	1	1	1	1	1	1	1	1	1	1	1	1	1	1	1	1	2	8	8	1	1	1	1	1	1	1	1	1	1	1	1	1	1	1	1	1	1	1	1
	59-1322	3	1	2	2	2	2	1	1	1	1	1	1	1	1	1	1	1	1	1	1	1	1	1	1	1	2	10	5	1	1	1	1	1	2	1	1	1	1	1	1	1	1	1	1	1	1	1	1
	59-1326	3	1	2	2	2	2	1	1	1	1	1	1	1	1	1	1	1	1	1	1	1	1	1	1	1	2	9	9	1	1	1	1	1	1	1	1	1	1	1	1	2	1	1	1	1	1	1	1
	59-133	4	4	2	2	2	3	1	1	1	1	1	1	1	1	1	1	1	1	1	1	1	1	1	1	1	5	9	9	1	1	1	1	1	1	1	1	1	1	1	2	1	1	1	1	1	1	1	1
	59-1332	3	1	1	3	2	1	1	1	1	1	1	1	1	1	1	1	1	1	1	1	1	1	1	1	1	4	6	10	1	1	1	1	1	1	1	1	1	1	1	1	1	1	1	1	1	1	1	1
	59-1334	3	1	2	2	2	1	1	1	1	1	1	1	1	1	1	1	1	1	1	1	1	1	1	1	1	3	9	8	1	1	1	1	1	1	1	1	1	1	1	1	1	1	1	1	1	1	1	1
	59-1338	3	1	2	1	1	1	1	1	1	1	1	1	1	1	1	1	1	1	1	1	1	1	1	1	1	4	9	8	1	1	1	1	1	1	1	1	1	1	1	1	1	1	1	1	1	1	1	1
	59-1340	4	1	2	2	2	2	1	1	1	1	1	1	1	1	1	1	1	1	1	1	1	1	1	1	1	3	8	5	1	1	1	1	1	1	2	1	1	1	1	1	1	1	1	1	1	1	1	1
	59-1349	3	1	2	2	2	2	1	1	1	2	2	1	1	1	1	1	1	1	1	1	1	1	1	1	1	3	9	9	1	1	1	1	1	1	1	1	1	1	1	1	2	1	1	1	1	1	1	1
	59-135	4	4	1	2	2	2	1	1	1	2	2	1	1	1	1	1	1	1	1	1	1	1	1	1	1	4	10	9	1	1	1	1	1	1	1	1	1	1	1	1	2	1	1	1	1	1	1	1
	59-1351	3	1	2	2	2	1	1	1	1	1	1	1	1	1	1	1	1	1	1	1	1	1	1	1	1	2	9	9	1	1	1	1	1	1	1	1	1	1	1	1	2	1	1	1	1	1	1	1
	59-1357	3	1	1	1	1	1	1	2	1	1	1	1	1	1	1	1	1	1	1	1	1	1	1	1	1	5	10	9	1	1	1	1	1	1	1	1	1	1	1	1	2	1	1	1	1	1	1	1
	59-1364	4	1	2	3	2	2	1	1	1	2	2	1	1	1	1	1	1	1	1	1	1	1	1	1	1	4	10	9	1	1	1	1	1	1	1	1	1	1	1	1	2	1	1	1	1	1	1	1
	59-1365	22	3	1	2	3	1	1	1	1	1	1	1	1	1	1	1	1	1	1	1	1	1	1	1	1	4	9	9	1	1	1	1	1	1	1	1	1	1	1	1	2	1	1	1	1	1	1	1
	59-1369	4	3	1	2	3	1	1	1	1	1	1	1	1	1	1	1	1	1	1	1	1	1	1	1	1	4	9	8	1	1	1	1	1	1	1	1	1	1	1	1	1	1	1	1	1	1	1	1
	59-1371	3	1	2	2	2	2	1	1	1	1	1	1	1	1	1	1	1	1	1	1	1	1	1	1	1	3	10	9	1	1	1	1	1	1	1	1	1	1	1	1	2	1	1	1	1	1	1	1
	59-1373	3	1	2	2	2	1	1	2	1	1	1	1	1	1	1	1	1	1	1	1	1	1	1	1	1	6	11	8	1	1	1	1	1	1	1	1	1	1	1	1	1	1	1	1	1	1	1	1
	59-1375	3	1	2	2	2	2	1	1	1	1	1	1	1	1	1	1	1	1	1	1	1	1	1	1	1	3	10	9	1	1	1	1	1	1	1	1	1	1	1	1	2	1	1	1	1	1	1	1
	59-1376	4	1	1	2	2	2	1	1	1	1	1	1	1	1	1	1	1	1	1	1	1	1	1	1	1	4	9	11	1	1	1	1	1	1	1	1	1	1	1	1	1	2	1	1	1	1	1	1
	59-1385	3	3	2	2	1	1	1	1	1	1	1	1	1	1	1	1	1	1	1	1	1	1	1	1	1	3	10	8	1	1	1	1	1	1	1	1	1	1	1	1	1	1	1	1	1	1	1	1
	59-1386	3	1	2	2	2	1	1	1	1	1	1	1	1	1	1	1	1	1	1	1	1	1	1	1	1	3	9	9	1	1	1	1	1	1	1	1	1	1	1	1	2	1	1	1	1	1	1	1
	59-1389	3	1	2	2	2	1	1	2	1	2	2	1	1	1	1	1	1	1	1	1	1	1	1	1	1	2	10	9	1	1	1	1	1	1	1	1	1	1	1	1	2	1	1	1	1	1	1	1
	59-1394	4	1	1	3	2	2	1	1	1	1	1	1	1	1	1	1	1	1	1	1	1	1	1	1	1	3	8	8	1	1	1	1	1	1	1	1	1	1	1	1	1	1	1	1	1	1	1	1
	59-1395	3	1	2	3	2	2	1	1	1	1	1	1	1	1	1	1	1	1	1	1	1	1	1	1	1	2	10	9	1	1	1	1	1	1	1	1	1	1	1	1	2	1	1	1	1	1	1	1
	59-1400	4	3	2	2	3	1	1	1	1	1	1	1	1	1	1	1	1	1	1	1	1	1	1	1	1	4	10	8	1	1	1	1	1	1	1	1	1	1	1	1	1	1	1	1	1	1	1	1
	59-1404	3	1	1	2	2	2	1	1	1	1	1	1	1	1	1	1	1	1	1	1	1	1	1	1	1	2	10	9	1	1	1	1	1	1	1	1	1	1	1	1	2	1	1	1	1	1	1	1
	59-1406	3	1	1	2	1	2	1	1	1	1	1	1	1	1	1	1	1	1	1	1	1	1	1	1	1	5	9	7	1	1	1	2	1	1	1	1	1	1	1	1	1	1	1	1	1	1	1	1
	59-1410	4	1	2	2	3	1	1	1	1	2	1	1	1	1	2	1	1	1	1	1	1	1	1	1	1	2	9	9	1	1	1	1	1	1	1	1	1	1	1	1	2	1	1	1	1	1	1	1
	59-1422	3	1	2	2	1	1	1	1	1	1	1	1	1	1	1	1	1	1	1	1	1	1	1	1	1	2	9	9	1	1	1	1	1	1	1	1	1	1	1	1	2	1	1	1	1	1	1	1
	59-1423	3	1	2	1	1	1	1	1	1	1	1	1	1	1	1	1	1	1	1	1	1	1	1	1	1	3	10	5	1	1	1	1	1	1	2	1	1	1	1	1	1	1	1	1	1	1	1	1
	59-1429	4	1	1	1	1	1	1	1	1	1	1	1	1	1	1	1	1	1	1	1	1	1	1	1	1	2	8	8	1	1	1	1	1	1	1	1	1	1	1	1	1	1	1	1	1	1	1	1
	59-1431	4	1	2	2	2	2	1	1	1	1	1	1	1	1	1	1	1	1	1	1	1	1	1	1	1	2	9	8	1	1	1	1	1	1	1	1	1	1	1	1	1	1	1	1	1	1	1	1
	59-1433	3	1	1	1	1	1	1	1	1	1	1	1	1	1	1	1	1	1	1	1	1	1	1	1	1	4	9	9	1	1	1	1	1	1	1	1	1	1	1	1	2	1	1	1	1	1	1	1
	59-1435	4	1	2	2	2	1	1	1	1	2	2	1	1	1	1	1	1	1	1	1	1	1	1	1	1	3	9	9	1	1	1	1	1	1	1	1	1	1	1	1	2	1	1	1	1	1	1	1
	59-1452	4	1	1	2	1	2	1	1	1	1	1	1	1	1	1	1	1	1	1	1	1	1	1	1	1	3	10	5	1	1	1	1	1	2	1	1	1	1	1	1	1	1	1	1	1	1	1	1
	59-1457	3	1	2	2	2	2	1	1	1	1	1	1	1	1	1	1	1	1	1	1	1	1	1	1	1	2	10	9	1	1	1	1	1	1	1	1	1	1	1	1	2	1	1	1	1	1	1	1
	59-1467	3	1	2	3	3	2	1	1	1	1	1	1	1	1	1	1	1	1	1	1	1	1	1	1	1	3	10	9	1	1	1	1	1	1	1	1	1	1	1	1	2	1	1	1	1	1	1	1
	59-1471	3	1	2	3	2	2	1	1	1	1	1	1	1	1	1	1	1	1	1	1	1	1	1	1	1	3	9	9	1	1	1	1	1	1	1	1	1	1	1	1	2	1	1	1	1	1	1	1
	59-1473	3	3	2	1	1	1	1	1	1	1	1	1	1	1	1	1	1	1	1	1	1	1	1	1	1	4	10	9	1	1	1	1	1	1	1	1	1	1	1	1	2	1	1	1	1	1	1	1
	59-1475	3	1	2	2	1	1	1	1	1	2	2	1	1	1	1	1	1	1	1	1	1	1	1	1	1	3	10	9	1	1	1	1	1	1	1	1	1	1	1	1	2	1	1	1	1	1	1	1
	59-1477	4	3	2	2	1	1	1	1	1	2	2	1	1	1	1	1	1	1	1	1	1	1	1	1	1	3	11	8	1	1	1	1	1	1	1	1	1	1	1	1	1	1	1	1	1	1	1	1
	59-1478	4	1	1	1	1	2	1	1	1	2	1	1	1	1	1	2	1	1	1	1	1	1	1	1	1	4	10	8	1	1	1	1	1	1	1	1	1	1	1	1	1	1	1	1	1	1	1	1
	59-148	4	4	2	2	2	2	1	1	1	1	1	1	1	1	1	1	1	1	1	1	1	1	1	1	1	4	10	7	1	1	2	1	1	1	1	1	1	1	1	1	1	1	1	1	1	1	1	1
	59-1480	3	1	2	2	2	2	1	1	1	1	1	1	1	1	1	1	1	1	1	1	1	1	1	1	1	4	9	8	1	1	1	1	1	1	1	1	1	1	1	1	1	1	1	1	1	1	1	1
	59-1485	3	1	2	2	2	3	1	1	1	1	1	1	1	1	1	1	1	1	1	1	1	1	1	1	1	2	10	9	1	1	1	1	1	1	1	1	1	1	1	1	2	1	1	1	1	1	1	1
	59-1488	3	1	1	1	1	1	1	1	1	2	1	1	1	1	1	2	1	1	1	1	1	1	1	1	1	4	9	8	1	1	1	1	1	1	1	1	1	1	1	1	1	1	1	1	1	1	1	1
	59-1490	4	1	1	1	1	1	1	1	1	1	1	1	1	1	1	1	1	1	1	1	1	1	1	1	1	3	10	5	1	1	1	1	1	2	1	1	1	1	1	1	1	1	1	1	1	1	1	1
	59-1500	3	1	1	2	2	2	1	1	1	1	1	1	1	1	1	1	1	1	1	1	1	1	1	1	1	4	10	5	1	1	1	1	1	2	1	1	1	1	1	1	1	1	1	1	1	1	1	1
	59-1505	15	1	2	2	1	2	1	2	1	1	1	1	1	1	1	1	1	1	1	1	1	1	1	1	1	4	9	5	1	1	1	1	1	2	1	1	1	1	1	1	1	1	1	1	1	1	1	1
	59-1507	4	1	1	2	2	2	1	1	1	2	2	1	1	1	1	1	1	1	1	1	1	1	1	1	1	3	9	9	1	1	1	1	1	1	1	1	1	1	1	1	2	1	1	1	1	1	1	1
	59-1513	3	1	2	1	1	1	1	1	1	1	1	1	1	1	1	1	1	1	1	1	1	1	1	1	1	3	10	9	1	1	1	1	1	1	1	1	1	1	1	1	2	1	1	1	1	1	1	1
	59-1519	3	1	1	1	3	1	1	1	1	1	1	1	1	1	1	1	1	1	1	1	1	1	1	1	1	2	9	5	1	1	1	1	1	1	2	1	1	1	1	1	1	1	1	1	1	1	1	1
	59-1524	3	1	1	2	3	2	1	1	1	1	1	1	1	1	1	1	1	1	1	1	1	1	1	1	1	5	9	8	1	1	1	1	1	1	1	1	1	1	1	1	1	1	1	1	1	1	1	1
	59-153	3	1	2	2	2	2	1	1	1	1	1	1	1	1	1	1	1	1	1	1	1	1	1	1	1	3	10	5	1	1	1	1	1	2	1	1	1	1	1	1	1	1	1	1	1	1	1	1
	59-1534	3	1	1	1	1	1	1	1	1	1	1	1	1	1	1	1	1	1	1	1	1	1	1	1	1	5	9	9	1	1	1	1	1	1	1	1	1	1	1	1	2	1	1	1	1	1	1	1
	59-1535	4	1	1	3	3	2	1	1	1	1	1	1	1	1	1	1	1	1	1	1	1	1	1	1	1	4	10	8	1	1	1	1	1	1	1	1	1	1	1	1	1	1	1	1	1	1	1	1
	59-1540	4	1	2	1	1	1	1	2	1	1	1	1	1	1	1	1	1	1	1	1	1	1	1	1	1	6	4	8	1	1	1	1	1	1	1	1	1	1	1	1	1	1	1	1	1	1	1	1
	59-1555	3	1	1	2	2	2	1	1	1	2	2	1	1	1	1	1	1	1	1	1	1	1	1	1	1	2	9	9	1	1	1	1	1	1	1	1	1	1	1	1	2	1	1	1	1	1	1	1
	59-1558	11	1	1	2	1	1	1	1	1	1	1	1	1	1	1	1	1	1	1	1	1	1	1	1	1	4	8	10	1	1	1	1	1	1	1	1	1	1	1	1	1	1	1	1	1	1	1	1
	59-1560	4	1	1	2	2	2	1	1	1	1	1	1	1	1	1	1	1	1	1	1	1	1	1	1	1	3	9	9	1	1	1	1	1	1	1	1	1	1	1	1	2	1	1	1	1	1	1	1
	59-1566	4	1	1	1	1	1	1	2	1	1	1	1	1	1	1	1	1	1	1	1	1	1	1	1	1	3	9	8	1	1	1	1	1	1	1	1	1	1	1	1	1	1	1	1	1	1	1	1
	59-1576	3	1	2	2	2	2	1	1	1	2	2	1	1	1	1	1	1	1	1	1	1	1	1	1	1	2	9	11	1	1	1	1	1	1	1	1	1	2	1	1	1	1	1	1	1	1	1	1
	59-1594	3	1	1	2	2	2	1	1	1	1	1	1	1	1	1	1	1	1	1	1	1	1	1	1	1	3	10	8	1	1	1	1	1	1	1	1	1	1	1	1	1	1	1	1	1	1	1	1
	59-1595	3	1	2	3	2	1	1	1	1	2	1	1	1	1	1	1	2	1	1	1	1	1	1	1	1	2	9	8	1	1	1	1	1	1	1	1	1	1	1	1	1	1	1	1	1	1	1	1
	59-1599	4	1	1	2	2	2	1	1	1	2	2	1	1	1	1	1	1	1	1	1	1	1	1	1	1	3	8	9	1	1	1	1	1	1	1	1	1	1	1	1	2	1	1	1	1	1	1	1
	59-1601	3	1	1	1	2	2	2	3	3	1	1	1	1	1	1	1	1	1	1	1	1	1	1	1	1	7	7	9	1	1	1	1	1	1	1	1	1	1	1	1	2	1	1	1	1	1	1	1
	59-1602	3	1	2	2	1	2	1	1	1	1	1	1	1	1	1	1	1	1	1	1	1	1	1	1	1	5	10	11	1	1	1	1	1	1	1	1	1	1	1	1	1	1	1	1	1	2	1	1
	59-1603	4	1	1	2	2	1	1	1	1	1	1	1	1	1	1	1	1	1	1	1	1	1	1	1	1	3	9	9	1	1	1	1	1	1	1	1	1	1	1	1	2	1	1	1	1	1	1	1
	59-1610	11	1	2	2	2	2	1	3	1	1	1	1	1	1	1	1	1	1	1	1	1	1	1	1	1	3	7	8	1	1	1	1	1	1	1	1	1	1	1	1	1	1	1	1	1	1	1	1
	59-1619	3	1	2	2	2	2	1	1	1	1	1	1	1	1	1	1	1	1	1	1	1	1	1	1	1	2	9	9	1	1	1	1	1	1	1	1	1	1	1	1	2	1	1	1	1	1	1	1
	59-1625	3	1	2	2	2	2	1	1	1	1	1	1	1	1	1	1	1	2	1	1	1	1	1	2	1	1	10	9	1	1	1	1	1	1	1	1	1	1	1	1	2	1	1	1	1	1	1	1
	59-1631	4	1	1	2	2	2	1	2	1	1	1	1	1	1	1	1	1	1	1	1	1	1	1	1	1	4	7	10	1	1	1	1	1	1	1	1	1	1	1	1	1	1	1	1	1	1	1	1
	59-1632	4	1	1	2	2	2	1	1	1	1	1	1	1	1	1	1	1	1	1	1	1	1	1	1	1	3	9	9	1	1	1	1	1	1	1	1	1	1	1	1	2	1	1	1	1	1	1	1
	59-1635	4	1	2	3	3	1	1	1	1	1	1	1	1	1	1	1	1	1	1	1	1	1	1	1	1	2	10	9	1	1	1	1	1	1	1	1	1	1	1	1	2	1	1	1	1	1	1	1
	59-1640	3	1	1	2	3	2	1	2	1	1	1	1	1	1	1	1	1	1	1	1	1	1	1	1	1	3	9	11	1	1	1	1	1	1	1	1	1	1	1	1	1	2	1	1	1	1	1	1
	59-1644	3	1	1	3	2	2	1	1	1	1	1	1	1	1	1	1	1	1	1	1	1	1	1	1	1	3	9	8	1	1	1	1	1	1	1	1	1	1	1	1	1	1	1	1	1	1	1	1
	59-1655	3	1	2	1	2	1	1	1	1	1	1	1	1	1	1	1	1	1	1	1	1	1	1	1	1	4	10	9	1	1	1	1	1	1	1	1	1	1	1	2	1	1	1	1	1	1	1	1
	59-1661	3	3	1	2	2	2	1	1	1	1	1	1	1	1	1	1	1	1	1	1	1	1	1	1	1	1	9	9	1	1	1	1	1	1	1	1	1	1	1	1	2	1	1	1	1	1	1	1
	59-1669	3	1	1	1	1	1	1	1	1	1	1	1	1	1	1	1	1	1	1	1	1	1	1	1	1	6	8	9	1	1	1	1	1	1	1	1	1	1	1	1	2	1	1	1	1	1	1	1
	59-1672	3	1	1	2	2	2	1	1	1	1	1	1	1	1	1	1	1	1	1	1	1	1	1	1	1	3	9	8	1	1	1	1	1	1	1	1	1	1	1	1	1	1	1	1	1	1	1	1
	59-1676	4	1	1	2	2	2	1	1	1	1	1	1	1	1	1	1	1	1	1	1	1	1	1	1	1	2	9	8	1	1	1	1	1	1	1	1	1	1	1	1	1	1	1	1	1	1	1	1
	59-1700	8	1	1	1	1	2	1	1	1	1	1	1	1	1	1	1	1	1	1	1	1	1	1	1	1	3	10	9	1	1	1	1	1	1	1	1	1	1	1	1	2	1	1	1	1	1	1	1
	59-1704	3	1	1	2	2	2	1	1	1	2	2	1	1	1	1	1	1	1	1	1	1	1	1	1	1	3	7	8	1	1	1	1	1	1	1	1	1	1	1	1	1	1	1	1	1	1	1	1
	59-1717	4	1	1	2	2	2	1	1	1	1	1	1	1	1	1	1	1	1	1	1	1	1	1	1	1	3	9	8	1	1	1	1	1	1	1	1	1	1	1	1	1	1	1	1	1	1	1	1
	59-1723	3	1	2	1	2	2	1	1	1	1	1	1	1	1	1	1	1	1	1	1	1	1	1	1	1	4	9	9	1	1	1	1	1	1	1	1	1	1	1	1	2	1	1	1	1	1	1	1
	59-1727	3	1	1	2	1	2	1	1	1	1	1	1	1	1	1	1	1	1	1	1	1	1	1	1	1	4	8	8	1	1	1	1	1	1	1	1	1	1	1	1	1	1	1	1	1	1	1	1
	59-173	3	4	2	2	2	2	1	1	1	1	1	1	1	1	1	1	1	1	1	1	1	1	1	1	1	5	7	8	1	1	1	1	1	1	1	1	1	1	1	1	1	1	1	1	1	1	1	1
	59-1731	4	1	2	2	2	2	1	2	1	1	1	1	1	1	1	1	1	1	1	1	1	1	1	1	1	3	9	5	1	1	1	1	1	1	2	1	1	1	1	1	1	1	1	1	1	1	1	1
	59-1732	4	1	2	3	2	2	1	1	1	1	1	1	1	1	1	1	1	1	1	1	1	1	1	1	1	3	10	9	1	1	1	1	1	1	1	1	1	1	1	2	1	1	1	1	1	1	1	1
	59-174	3	4	1	2	3	2	1	1	1	2	2	1	1	1	1	1	1	1	1	1	1	1	1	1	1	4	9	9	1	1	1	1	1	1	1	1	1	1	1	1	2	1	1	1	1	1	1	1
	59-1740	3	1	2	2	2	2	1	3	1	1	1	1	1	1	1	1	1	1	1	1	1	1	1	1	1	3	10	9	1	1	1	1	1	1	1	1	1	1	1	1	2	1	1	1	1	1	1	1
	59-1749	4	1	1	3	2	3	1	1	1	1	1	1	1	1	1	1	1	2	1	1	1	1	1	1	2	3	8	8	1	1	1	1	1	1	1	1	1	1	1	1	1	1	1	1	1	1	1	1
	59-1754	3	1	1	2	1	2	1	2	1	1	1	1	1	1	1	1	1	1	1	1	1	1	1	1	1	1	10	9	1	1	1	1	1	1	1	1	1	1	1	1	2	1	1	1	1	1	1	1
	59-1759	3	1	1	2	2	2	1	2	1	1	1	1	1	1	1	1	1	1	1	1	1	1	1	1	1	6	4	8	1	1	1	1	1	1	1	1	1	1	1	1	1	1	1	1	1	1	1	1
	59-176	4	4	2	2	2	2	1	1	1	1	1	1	1	1	1	1	1	1	1	1	1	1	1	1	1	4	11	8	1	1	1	1	1	1	1	1	1	1	1	1	1	1	1	1	1	1	1	1
	59-177	3	3	1	2	2	2	1	1	1	1	1	1	1	1	1	1	1	1	1	1	1	1	1	1	1	4	9	9	1	1	1	1	1	1	1	1	1	1	1	1	2	1	1	1	1	1	1	1
	59-1778	3	1	1	2	2	2	1	1	1	1	1	1	1	1	1	1	1	1	1	1	1	1	1	1	1	2	9	5	1	1	1	1	1	1	2	1	1	1	1	1	1	1	1	1	1	1	1	1
	59-1782	3	1	1	2	2	2	1	1	1	1	1	1	1	1	1	1	1	1	1	1	1	1	1	1	1	3	10	8	1	1	1	1	1	1	1	1	1	1	1	1	1	1	1	1	1	1	1	1
	59-1794	3	1	1	2	2	2	1	1	1	1	1	1	1	1	1	1	1	1	1	1	1	1	1	1	1	4	9	8	1	1	1	1	1	1	1	1	1	1	1	1	1	1	1	1	1	1	1	1
	59-1795	3	1	1	3	2	2	1	4	1	1	1	1	1	1	1	1	1	1	1	1	1	1	1	1	1	5	7	8	1	1	1	1	1	1	1	1	1	1	1	1	1	1	1	1	1	1	1	1
	59-1796	4	1	2	2	2	2	2	2	2	1	1	1	1	1	1	1	1	1	1	1	1	1	1	1	1	3	10	9	1	1	1	1	1	1	1	1	1	1	1	1	2	1	1	1	1	1	1	1
	59-1798	4	1	1	2	2	2	1	2	1	1	1	1	1	1	1	1	1	1	1	1	1	1	1	1	1	2	4	5	1	1	1	1	1	2	1	1	1	1	1	1	1	1	1	1	1	1	1	1
	59-1800	4	1	1	2	2	2	1	2	1	1	1	1	1	1	1	1	1	1	1	1	1	1	1	1	1	6	6	8	1	1	1	1	1	1	1	1	1	1	1	1	1	1	1	1	1	1	1	1
	59-1809	3	1	1	1	1	1	1	1	1	1	1	1	1	1	1	1	1	2	1	1	1	1	1	2	1	3	9	9	1	1	1	1	1	1	1	1	1	1	1	1	2	1	1	1	1	1	1	1
	59-1813	3	1	1	2	2	2	1	1	1	1	1	1	1	1	1	1	1	1	1	1	1	1	1	1	1	3	10	5	1	1	1	1	1	2	1	1	1	1	1	1	1	1	1	1	1	1	1	1
	59-1814	3	1	1	2	2	2	1	1	1	1	1	1	1	1	1	1	1	1	1	1	1	1	1	1	1	2	10	8	1	1	1	1	1	1	1	1	1	1	1	1	1	1	1	1	1	1	1	1
	59-183	4	1	1	2	2	2	1	1	1	1	1	1	1	1	1	1	1	1	1	1	1	1	1	1	1	3	10	9	1	1	1	1	1	1	1	1	1	1	1	1	2	1	1	1	1	1	1	1
	59-1830	4	1	2	1	1	1	1	1	1	2	1	1	1	1	1	1	2	1	1	1	1	1	1	1	1	3	9	9	1	1	1	1	1	1	1	1	1	1	1	1	2	1	1	1	1	1	1	1
	59-1842	3	1	1	2	3	2	1	1	1	1	1	1	1	1	1	1	1	1	1	1	1	1	1	1	1	2	10	9	1	1	1	1	1	1	1	1	1	1	1	1	2	1	1	1	1	1	1	1
	59-1847	4	1	2	1	1	1	1	1	1	1	1	1	1	1	1	1	1	1	1	1	1	1	1	1	1	3	8	8	1	1	1	1	1	1	1	1	1	1	1	1	1	1	1	1	1	1	1	1
	59-1850	3	1	2	2	2	2	1	1	1	1	1	1	1	1	1	1	1	1	1	1	1	1	1	1	1	2	9	9	1	1	1	1	1	1	1	1	1	1	1	1	2	1	1	1	1	1	1	1
	59-1851	3	1	2	2	1	1	1	2	1	1	1	1	1	1	1	1	1	1	1	1	1	1	1	1	1	4	10	9	1	1	1	1	1	1	1	1	1	1	1	1	2	1	1	1	1	1	1	1
	59-1853	3	1	2	2	2	2	1	1	1	1	1	1	1	1	1	1	1	1	1	1	1	1	1	1	1	4	9	11	1	1	1	1	1	1	1	1	1	1	1	1	1	2	1	1	1	1	1	1
	59-1859	4	1	2	2	1	2	1	1	1	1	1	1	1	1	1	1	1	1	1	1	1	1	1	1	1	4	9	9	1	1	1	1	1	1	1	1	1	1	1	1	2	1	1	1	1	1	1	1
	59-186	3	1	1	2	2	2	1	1	1	1	1	1	1	1	1	1	1	1	1	1	1	1	1	1	1	3	10	9	1	1	1	1	1	1	1	1	1	1	1	1	2	1	1	1	1	1	1	1
	59-1862	4	1	1	2	2	2	1	2	1	2	2	1	1	1	1	1	1	1	1	1	1	1	1	1	1	2	10	9	1	1	1	1	1	1	1	1	1	1	1	1	2	1	1	1	1	1	1	1
	59-1866	3	1	2	2	3	2	1	1	1	1	1	1	1	1	1	1	1	1	1	1	1	1	1	1	1	3	9	9	1	1	1	1	1	1	1	1	1	1	1	2	1	1	1	1	1	1	1	1
	59-1867	4	1	1	1	2	2	1	7	1	1	1	1	1	1	1	1	1	1	1	1	1	1	1	1	1	3	9	8	1	1	1	1	1	1	1	1	1	1	1	1	1	1	1	1	1	1	1	1
	59-1868	3	1	2	2	2	2	1	1	1	1	1	1	1	1	1	1	1	1	1	1	1	1	1	1	1	4	10	11	1	1	1	1	1	1	1	1	1	1	1	1	1	2	1	1	1	1	1	1
	59-1874	4	1	2	2	2	2	1	2	1	1	1	1	1	1	1	1	1	1	1	1	1	1	1	1	1	2	10	9	1	1	1	1	1	1	1	1	1	1	1	1	2	1	1	1	1	1	1	1
	59-1875	3	1	2	2	1	1	1	1	1	1	1	1	1	1	1	1	1	1	1	1	1	1	1	1	1	3	9	9	1	1	1	1	1	1	1	1	1	1	1	1	2	1	1	1	1	1	1	1
	59-1878	4	1	2	2	2	2	1	1	1	1	1	1	1	1	1	1	1	1	1	1	1	1	1	1	1	2	9	9	1	1	1	1	1	1	1	1	1	1	1	1	2	1	1	1	1	1	1	1
	59-1879	4	1	1	2	3	2	1	1	1	2	2	1	1	1	1	1	1	1	1	1	1	1	1	1	1	3	10	9	1	1	1	1	1	1	1	1	1	1	1	1	2	1	1	1	1	1	1	1
	59-1882	7	3	2	3	3	2	1	1	1	1	1	1	1	1	1	1	1	2	1	1	1	1	1	1	2	3	9	9	1	1	1	1	1	1	1	1	1	1	1	1	2	1	1	1	1	1	1	1
	59-1889	3	1	2	2	2	1	1	1	1	1	1	1	1	1	1	1	1	1	1	1	1	1	1	1	1	3	10	9	1	1	1	1	1	1	1	1	1	1	1	1	2	1	1	1	1	1	1	1
	59-1892	4	1	1	2	3	2	1	2	1	2	2	1	1	1	1	1	1	1	1	1	1	1	1	1	1	3	8	9	1	1	1	1	1	1	1	1	1	1	1	1	2	1	1	1	1	1	1	1
	59-190	20	4	1	2	1	2	1	1	1	2	2	1	1	1	1	1	1	1	1	1	1	1	1	1	1	3	8	9	1	1	1	1	1	1	1	1	1	1	1	1	2	1	1	1	1	1	1	1
	59-1917	3	1	2	2	2	1	1	1	1	1	1	1	1	1	1	1	1	1	1	1	1	1	1	1	1	3	10	9	1	1	1	1	1	1	1	1	1	1	1	1	2	1	1	1	1	1	1	1
	59-1925	3	1	2	3	2	2	1	1	1	1	1	1	1	1	1	1	1	1	1	1	1	1	1	1	1	4	8	9	1	1	1	1	1	1	1	1	1	1	1	2	1	1	1	1	1	1	1	1
	59-1931	3	1	1	2	1	2	1	1	1	1	1	1	1	1	1	1	1	1	1	1	1	1	1	1	1	3	10	3	1	1	1	1	1	1	1	1	1	1	1	1	1	1	1	1	1	1	2	1
	59-1932	3	1	1	2	2	3	1	1	1	1	1	1	1	1	1	1	1	1	1	1	1	1	1	1	1	2	10	8	1	1	1	1	1	1	1	1	1	1	1	1	1	1	1	1	1	1	1	1
	59-1934	4	1	1	2	2	2	1	2	1	1	1	1	1	1	1	1	1	1	1	1	1	1	1	1	1	3	10	5	1	1	1	1	1	2	1	1	1	1	1	1	1	1	1	1	1	1	1	1
	59-1938	3	1	1	2	3	2	1	2	1	1	1	1	1	1	1	1	1	1	1	1	1	1	1	1	1	2	10	9	1	1	1	1	1	1	1	1	1	1	1	1	2	1	1	1	1	1	1	1
	59-1952	3	1	2	1	3	1	1	1	1	1	1	1	1	1	1	1	1	1	1	1	1	1	1	1	1	2	9	11	1	1	1	1	1	1	1	1	1	1	1	1	1	1	1	1	1	1	1	1
	59-1955	3	1	1	2	2	2	1	2	1	1	1	1	1	1	1	1	1	1	1	1	1	1	1	1	1	4	10	8	1	1	1	1	1	1	1	1	1	1	1	1	1	1	1	1	1	1	1	1
	59-1958	3	1	2	2	2	2	1	3	1	1	1	1	1	1	1	1	1	1	1	1	1	1	1	1	1	3	9	9	1	1	1	1	1	1	1	1	1	1	1	1	2	1	1	1	1	1	1	1
	59-1959	3	1	2	2	1	2	1	1	1	1	1	1	1	1	1	1	1	1	1	1	1	1	1	1	1	3	10	9	1	1	1	1	1	1	1	1	1	1	1	1	2	1	1	1	1	1	1	1
	59-1960	4	1	1	3	2	3	1	3	1	1	1	1	1	1	1	1	1	1	1	1	1	1	1	1	1	5	8	10	1	1	1	1	1	1	1	1	1	1	1	1	1	1	1	1	1	1	1	1
	59-1962	3	1	2	2	2	2	1	1	1	2	2	1	1	1	1	1	1	1	1	1	1	1	1	1	1	3	10	9	1	1	1	1	1	1	1	1	1	1	1	1	2	1	1	1	1	1	1	1
	59-1963	4	1	2	2	2	2	1	2	1	1	1	1	1	1	1	1	1	1	1	1	1	1	1	1	1	3	9	9	1	1	1	1	1	1	1	1	1	1	1	1	2	1	1	1	1	1	1	1
	59-1964	4	1	1	2	2	2	1	2	1	2	2	1	1	1	1	1	1	1	1	1	1	1	1	1	1	4	10	8	1	1	1	1	1	1	1	1	1	1	1	1	1	1	1	1	1	1	1	1
	59-1971	3	1	1	2	2	2	1	1	1	1	1	1	1	1	1	1	1	1	1	1	1	1	1	1	1	3	10	9	1	1	1	1	1	1	1	1	1	1	1	1	2	1	1	1	1	1	1	1
	59-1973	4	1	2	2	3	2	2	2	2	2	2	1	1	1	1	1	1	1	1	1	1	1	1	1	1	4	9	9	1	1	1	1	1	1	1	1	1	1	1	1	2	1	1	1	1	1	1	1
	59-1977	3	1	1	2	2	2	1	1	1	1	1	1	1	1	1	1	1	1	1	1	1	1	1	1	1	4	10	9	1	1	1	1	1	1	1	1	1	1	1	1	2	1	1	1	1	1	1	1
	59-1983	4	1	1	2	2	2	1	1	1	1	1	1	1	1	1	1	1	1	1	1	1	1	1	1	1	3	9	8	1	1	1	1	1	1	1	1	1	1	1	1	1	1	1	1	1	1	1	1
	59-1986	4	3	2	1	2	2	1	1	1	2	2	1	1	1	1	1	1	1	1	1	1	1	1	1	1	3	9	9	1	1	1	1	1	1	1	1	1	1	1	1	2	1	1	1	1	1	1	1
	59-1990	4	1	1	2	2	2	1	1	1	1	1	1	1	1	1	1	1	1	1	1	1	1	1	1	1	2	10	9	1	1	1	1	1	1	1	1	2	1	1	1	1	1	1	1	1	1	1	1
	59-1995	4	1	2	2	2	1	1	1	1	1	1	1	1	1	1	1	1	1	1	1	1	1	1	1	1	3	7	9	1	1	1	1	1	1	1	1	1	1	1	2	1	1	1	1	1	1	1	1
	59-1996	3	1	2	2	2	2	1	1	1	1	1	1	1	1	1	1	1	1	1	1	1	1	1	1	1	5	9	9	1	1	1	1	1	1	1	1	1	1	1	1	2	1	1	1	1	1	1	1
	59-1998	4	1	1	3	2	2	1	1	1	1	1	1	1	1	1	1	1	1	1	1	1	1	1	1	1	3	5	8	1	1	1	1	1	1	1	1	1	1	1	1	1	1	1	1	1	1	1	1
	59-2000	4	1	1	2	1	1	1	1	1	1	1	1	1	1	1	1	1	1	1	1	1	1	1	1	1	3	8	8	1	1	1	1	1	1	1	1	1	1	1	1	1	1	1	1	1	1	1	1
	59-2004	4	1	1	2	2	2	1	2	1	1	1	1	1	1	1	1	1	1	1	1	1	1	1	1	1	2	10	5	1	1	1	1	1	2	1	1	1	1	1	1	1	1	1	1	1	1	1	1
	59-2011	25	3	1	1	1	1	1	1	1	1	1	1	1	1	1	1	1	1	1	1	1	1	1	1	1	3	8	8	1	1	1	1	1	1	1	1	1	1	1	1	1	1	1	1	1	1	1	1
	59-2014	3	1	2	2	2	2	1	3	1	1	1	1	1	1	1	1	1	1	1	1	1	1	1	1	1	4	10	9	1	1	1	1	1	1	1	1	1	1	1	2	1	1	1	1	1	1	1	1
	59-2025	3	1	2	2	2	2	1	2	1	1	1	1	1	1	1	1	1	1	1	1	1	1	1	1	1	3	9	9	1	1	1	1	1	1	1	1	1	1	1	2	1	1	1	1	1	1	1	1
	59-2026	3	3	2	2	2	2	1	1	1	1	1	1	1	1	1	1	1	1	1	1	1	1	1	1	1	3	10	9	1	1	1	1	1	1	1	1	1	1	1	1	2	1	1	1	1	1	1	1
	59-2028	20	2	1	2	2	2	1	1	1	1	1	1	1	1	1	1	1	1	1	1	1	1	1	1	1	3	10	3	1	1	1	1	1	1	1	1	1	1	1	1	1	1	1	1	1	1	2	1
	59-2030	3	1	1	1	1	2	1	2	1	1	1	1	1	1	1	1	1	1	1	1	1	1	1	1	1	4	7	10	1	1	1	1	1	1	1	1	1	1	1	1	1	1	1	1	1	1	1	1
	59-2032	3	1	2	2	2	2	1	1	1	1	1	1	1	1	1	1	1	1	1	1	1	1	1	1	1	2	9	9	1	1	1	1	1	1	1	1	1	1	1	1	2	1	1	1	1	1	1	1
	59-2034	4	1	2	3	3	2	1	1	1	2	2	1	1	1	1	1	1	1	1	1	1	1	1	1	1	4	9	5	1	1	1	1	1	1	2	1	1	1	1	1	1	1	1	1	1	1	1	1
	59-2036	3	1	2	2	2	2	1	1	1	1	1	1	1	1	1	1	1	1	1	1	1	1	1	1	1	2	9	9	1	1	1	1	1	1	1	1	1	1	1	1	2	1	1	1	1	1	1	1
	59-2038	4	1	1	3	3	2	1	1	1	1	1	1	1	1	1	1	1	1	1	1	1	1	1	1	1	2	10	9	1	1	1	1	1	1	1	1	1	1	1	1	2	1	1	1	1	1	1	1
	59-2048	4	1	1	2	2	1	1	1	1	1	1	1	1	1	1	1	1	1	1	1	1	1	1	1	1	3	10	8	1	1	1	1	1	1	1	1	1	1	1	1	1	1	1	1	1	1	1	1
	59-2051	3	1	1	2	2	2	1	1	1	1	1	1	1	1	1	1	1	1	1	1	1	1	1	1	1	3	10	9	1	1	1	1	1	1	1	1	2	1	1	1	1	1	1	1	1	1	1	1
	59-2054	4	1	2	2	3	2	1	1	1	1	1	1	1	1	1	1	1	1	1	1	1	1	1	1	1	4	10	9	1	1	1	1	1	1	1	1	1	1	1	1	2	1	1	1	1	1	1	1
	59-2058	3	1	1	2	2	2	1	1	1	1	1	1	1	1	1	1	1	1	1	1	1	1	1	1	1	3	9	9	1	1	1	1	1	1	1	1	1	1	1	1	2	1	1	1	1	1	1	1
	59-2063	4	1	2	1	1	2	1	1	1	1	1	1	1	1	1	1	1	1	1	1	1	1	1	1	1	3	10	9	1	1	1	1	1	1	1	1	1	1	1	1	2	1	1	1	1	1	1	1
	59-2064	3	1	1	2	1	1	1	1	1	1	1	1	1	1	1	1	1	1	1	1	1	1	1	1	1	2	8	7	1	1	1	2	1	1	1	1	1	1	1	1	1	1	1	1	1	1	1	1
	59-2071	4	1	1	2	3	1	1	1	1	2	2	1	1	1	1	1	1	1	1	1	1	1	1	1	1	3	9	9	1	1	1	1	1	1	1	1	1	1	1	1	2	1	1	1	1	1	1	1
	59-2078	3	1	2	1	1	1	1	1	1	2	1	1	1	1	1	1	2	1	1	1	1	1	1	1	1	4	10	9	1	1	1	1	1	1	1	1	1	1	1	1	2	1	1	1	1	1	1	1
	59-208	3	1	1	2	2	2	1	1	1	1	1	1	1	1	1	1	1	1	1	1	1	1	1	1	1	3	9	8	1	1	1	1	1	1	1	1	1	1	1	1	1	1	1	1	1	1	1	1
	59-2083	3	1	2	2	2	2	1	1	1	1	1	1	1	1	1	1	1	1	1	1	1	1	1	1	1	3	8	9	1	1	1	1	1	1	1	1	1	1	1	1	2	1	1	1	1	1	1	1
	59-2084	4	1	2	2	2	2	1	2	1	1	1	1	1	1	1	1	1	1	1	1	1	1	1	1	1	4	9	7	1	1	2	1	1	1	1	1	1	1	1	1	1	1	1	1	1	1	1	1
	59-2085	3	1	2	3	2	2	1	2	1	1	1	1	1	1	1	1	1	1	1	1	1	1	1	1	1	2	10	9	1	1	1	1	1	1	1	1	1	1	1	1	2	1	1	1	1	1	1	1
	59-209	4	1	1	2	2	2	1	1	1	1	1	1	1	1	1	1	1	1	1	1	1	1	1	1	1	5	9	8	1	1	1	1	1	1	1	1	1	1	1	1	1	1	1	1	1	1	1	1
	59-2091	4	1	2	2	2	1	1	1	1	2	2	1	1	1	1	1	1	1	1	1	1	1	1	1	1	3	10	9	1	1	1	1	1	1	1	1	1	1	1	1	2	1	1	1	1	1	1	1
	59-2092	4	1	2	2	2	2	1	1	1	1	1	1	1	1	1	1	1	1	1	1	1	1	1	1	1	3	10	5	1	1	1	1	1	1	1	1	1	1	1	1	1	1	1	1	1	1	1	1
	59-2093	3	1	2	2	2	2	1	1	1	1	1	1	1	1	1	1	1	1	1	1	1	1	1	1	1	2	10	9	1	1	1	1	1	1	1	1	1	1	1	1	2	1	1	1	1	1	1	1
	59-2094	3	1	1	1	2	2	1	1	1	1	1	1	1	1	1	1	1	1	1	1	1	1	1	1	1	3	10	9	1	1	1	1	1	1	1	1	1	1	1	1	2	1	1	1	1	1	1	1
	59-2096	3	1	2	2	2	2	1	1	1	1	1	1	1	1	1	1	1	1	1	1	1	1	1	1	1	2	6	8	1	1	1	1	1	1	1	1	1	1	1	1	1	1	1	1	1	1	1	1
	59-2099	4	1	1	2	2	2	1	1	1	1	1	1	1	1	1	1	1	1	1	1	1	1	1	1	1	2	10	9	1	1	1	1	1	1	1	1	1	1	1	1	2	1	1	1	1	1	1	1
	59-2100	4	1	1	2	1	1	1	1	1	1	1	1	1	1	1	1	1	1	1	1	1	1	1	1	1	3	10	7	1	1	2	1	1	1	1	1	1	1	1	1	1	1	1	1	1	1	1	1
	59-2103	3	1	1	2	2	2	1	1	1	1	1	1	1	1	1	1	1	1	1	1	1	1	1	1	1	3	10	8	1	1	1	1	1	1	1	1	1	1	1	1	1	1	1	1	1	1	1	1
	59-2116	3	3	2	2	1	2	1	1	1	1	1	1	1	1	1	1	1	1	1	1	1	1	1	1	1	3	10	7	1	1	2	1	1	1	1	1	1	1	1	1	1	1	1	1	1	1	1	1
	59-2118	4	1	1	2	2	2	1	1	1	1	1	1	1	1	1	1	1	1	1	1	1	1	1	1	1	2	9	9	1	1	1	1	1	1	1	1	1	1	1	1	2	1	1	1	1	1	1	1
	59-2126	4	1	2	2	2	2	1	1	1	1	1	1	1	1	1	1	1	1	1	1	1	1	1	1	1	2	9	9	1	1	1	1	1	1	1	1	1	1	1	1	2	1	1	1	1	1	1	1
	59-2127	3	1	1	2	2	2	1	1	1	1	1	1	1	1	1	1	1	1	1	1	1	1	1	1	1	1	10	9	1	1	1	1	1	1	1	1	1	1	1	1	2	1	1	1	1	1	1	1
	59-213	4	1	1	2	1	2	1	1	1	1	1	1	1	1	1	1	1	1	1	1	1	1	1	1	1	3	10	8	1	1	1	1	1	1	1	1	1	1	1	1	1	1	1	1	1	1	1	1
	59-2134	3	1	2	2	3	2	1	1	1	1	1	1	1	1	1	1	1	1	1	1	1	1	1	1	1	1	10	9	1	1	1	1	1	1	1	1	1	1	1	1	2	1	1	1	1	1	1	1
	59-2136	4	1	2	2	2	2	1	1	1	1	1	1	1	1	1	1	1	1	1	1	1	1	1	1	1	2	9	9	1	1	1	1	1	1	1	1	1	1	1	1	2	1	1	1	1	1	1	1
	59-2141	4	1	2	2	2	2	1	1	1	2	2	1	1	1	1	1	1	1	1	1	1	1	1	1	1	3	9	9	1	1	1	1	1	1	1	1	1	1	1	1	2	1	1	1	1	1	1	1
	59-2143	4	1	2	2	2	2	1	1	1	1	1	1	1	1	1	1	1	1	1	1	1	1	1	1	1	5	9	8	1	1	1	1	1	1	1	1	1	1	1	1	1	1	1	1	1	1	1	1
	59-2145	4	1	2	2	2	1	1	1	1	1	1	1	1	1	1	1	1	1	1	1	1	1	1	1	1	5	9	8	1	1	1	1	1	1	1	1	1	1	1	1	1	1	1	1	1	1	1	1
	59-2146	3	1	1	2	2	2	1	1	1	1	1	1	1	1	1	1	1	1	1	1	1	1	1	1	1	2	10	9	1	1	1	1	1	1	1	1	1	1	1	1	2	1	1	1	1	1	1	1
	59-2149	4	1	2	3	2	3	2	2	2	2	2	1	1	1	1	1	1	1	1	1	1	1	1	1	1	4	7	8	1	1	1	1	1	1	1	1	1	1	1	1	1	1	1	1	1	1	1	1
	59-2150	3	1	1	2	2	2	1	1	1	1	1	1	1	1	1	1	1	1	1	1	1	1	1	1	1	2	10	9	1	1	1	1	1	1	1	1	1	1	1	1	2	1	1	1	1	1	1	1
	59-2151	4	1	1	3	2	2	2	2	2	1	1	1	1	1	1	1	1	1	1	1	1	1	1	1	1	4	10	9	1	1	1	1	1	1	1	1	1	1	1	1	2	1	1	1	1	1	1	1
	59-2154	3	1	2	2	3	2	1	1	1	1	1	1	1	1	1	1	1	1	1	1	1	1	1	1	1	4	7	8	1	1	1	1	1	1	1	1	1	1	1	1	1	1	1	1	1	1	1	1
	59-2166	3	1	2	2	2	2	1	1	1	1	1	1	1	1	1	1	1	1	1	1	1	1	1	1	1	2	9	9	1	1	1	1	1	1	1	1	1	1	1	1	2	1	1	1	1	1	1	1
	59-2183	4	1	2	3	2	1	1	3	1	1	1	1	1	1	1	1	1	1	1	1	1	1	1	1	1	2	9	9	1	1	1	1	1	1	1	1	1	1	1	1	2	1	1	1	1	1	1	1
	59-2186	4	1	1	2	2	2	1	2	1	1	1	1	1	1	1	1	1	1	1	1	1	1	1	1	1	3	9	9	1	1	1	1	1	1	1	1	1	1	1	1	2	1	1	1	1	1	1	1
	59-2189	14	1	1	2	2	2	1	1	1	2	2	1	1	1	1	1	1	1	1	1	1	1	1	1	1	2	9	9	1	1	1	1	1	1	1	1	1	1	1	1	2	1	1	1	1	1	1	1
	59-219	3	1	1	2	2	1	1	1	1	1	1	1	1	1	1	1	1	1	1	1	1	1	1	1	1	3	9	8	1	1	1	1	1	1	1	1	1	1	1	1	1	1	1	1	1	1	1	1
	59-2203	3	1	2	2	2	2	1	1	1	1	1	1	1	1	1	1	1	1	1	1	1	1	1	1	1	3	8	9	1	1	1	1	1	1	1	1	1	1	1	2	1	1	1	1	1	1	1	1
	59-2207	3	1	1	3	2	2	1	2	1	1	1	1	1	1	1	1	1	1	1	1	1	1	1	1	1	4	7	8	1	1	1	1	1	1	1	2	1	1	1	1	1	1	1	1	1	1	1	1
	59-2210	4	1	2	2	2	2	1	1	1	1	1	1	1	1	1	1	1	1	1	1	1	1	1	1	1	5	6	8	1	1	1	1	1	1	1	1	1	1	1	1	1	1	1	1	1	1	1	1
	59-2211	3	3	2	1	1	1	1	1	1	2	1	2	1	1	1	1	1	1	1	1	1	1	1	1	1	3	9	9	1	1	1	1	1	1	1	1	1	1	1	1	2	1	1	1	1	1	1	1
	59-2214	4	3	1	3	1	1	1	1	1	2	2	1	1	1	1	1	1	1	1	1	1	1	1	1	1	2	9	8	1	1	1	1	1	1	1	1	1	1	1	1	1	1	1	1	1	1	1	1
	59-2217	3	1	2	2	3	2	1	1	1	1	1	1	1	1	1	1	1	1	1	1	1	1	1	1	1	3	10	8	1	1	1	1	1	1	1	1	1	1	1	1	1	1	1	1	1	1	1	1
	59-2219	4	1	2	2	2	2	1	1	1	1	1	1	1	1	1	1	1	1	1	1	1	1	1	1	1	2	9	5	1	1	1	1	1	2	1	1	1	1	1	1	1	1	1	1	1	1	1	1
	59-2222	3	1	2	2	2	2	1	1	1	1	1	1	1	1	1	1	1	1	1	1	1	1	1	1	1	2	9	9	1	1	1	1	1	1	1	1	1	1	1	1	2	1	1	1	1	1	1	1
	59-2223	4	1	2	2	2	2	1	1	1	1	1	1	1	1	1	1	1	1	1	1	1	1	1	1	1	3	9	9	1	1	1	1	1	1	1	1	1	1	1	1	2	1	1	1	1	1	1	1
	59-2224	3	1	2	2	2	2	1	2	1	1	1	1	1	1	1	1	1	1	1	1	1	1	1	1	1	3	9	9	1	1	1	1	1	1	1	1	1	1	1	1	2	1	1	1	1	1	1	1
	59-2228	3	1	1	3	2	2	1	1	1	1	1	1	1	1	1	1	1	1	1	1	1	1	1	1	1	2	7	10	1	1	1	1	1	1	1	1	1	1	1	1	1	1	1	1	1	1	1	1
	59-2231	3	1	1	2	2	2	1	2	1	1	1	1	1	1	1	1	1	1	1	1	1	1	1	1	1	1	9	9	1	1	1	1	1	1	1	1	1	1	1	1	2	1	1	1	1	1	1	1
	59-2232	4	1	2	2	2	1	1	1	1	1	1	1	1	1	1	1	1	1	1	1	1	1	1	1	1	4	9	9	1	1	1	1	1	1	1	1	1	1	1	1	2	1	1	1	1	1	1	1
	59-2234	4	1	2	2	2	2	1	1	1	2	2	1	1	1	1	1	1	1	1	1	1	1	1	1	1	1	9	9	1	1	1	1	1	1	1	1	1	1	1	1	2	1	1	1	1	1	1	1
	59-2236	4	1	2	2	2	2	1	1	1	1	1	1	1	1	1	1	1	1	1	1	1	1	1	1	1	3	9	5	1	1	1	1	1	2	1	1	1	1	1	1	1	1	1	1	1	1	1	1
	59-2238	4	1	2	2	2	2	1	1	1	1	1	1	1	1	1	1	1	1	1	1	1	1	1	1	1	2	10	9	1	1	1	1	1	1	1	1	1	1	1	1	2	1	1	1	1	1	1	1
	59-224	7	1	1	1	1	1	1	1	1	1	1	1	1	1	1	1	1	1	1	1	1	1	1	1	1	4	8	8	1	1	1	1	1	1	1	1	1	1	1	1	1	1	1	1	1	1	1	1
	59-2242	4	1	1	2	2	2	1	1	1	1	1	1	1	1	1	1	1	1	1	1	1	1	1	1	1	2	9	9	1	1	1	1	1	1	1	1	1	1	1	1	2	1	1	1	1	1	1	1
	59-2243	3	1	1	2	1	2	1	1	1	1	1	1	1	1	1	1	1	1	1	1	1	1	1	1	1	4	10	9	1	1	1	1	1	1	1	1	1	1	1	2	1	1	1	1	1	1	1	1
	59-2248	3	1	2	2	2	1	1	1	1	1	1	1	1	1	1	1	1	1	1	1	1	1	1	1	1	4	10	9	1	1	1	1	1	1	1	1	1	1	1	2	1	1	1	1	1	1	1	1
	59-2249	3	1	2	2	2	2	1	1	1	1	1	1	1	1	1	1	1	1	1	1	1	1	1	1	1	2	8	8	1	1	1	1	1	1	1	1	1	1	1	1	1	1	1	1	1	1	1	1
	59-2252	4	1	2	2	3	2	1	1	1	1	1	1	1	1	1	1	1	1	1	1	1	1	1	1	1	2	10	8	1	1	1	1	1	1	1	1	1	1	1	1	1	1	1	1	1	1	1	1
	59-2257	4	1	2	2	2	2	1	1	1	1	1	1	1	1	1	1	1	1	1	1	1	1	1	1	1	5	7	10	1	1	1	1	1	1	1	1	1	1	1	1	1	1	1	1	1	1	1	1
	59-2259	4	1	2	1	1	1	1	1	1	1	1	1	1	1	1	1	1	1	1	1	1	1	1	1	1	2	10	8	1	1	1	1	1	1	1	1	1	1	1	1	1	1	1	1	1	1	1	1
	59-2264	3	1	1	2	1	1	1	1	1	1	1	1	1	1	1	1	1	1	1	1	1	1	1	1	1	5	9	9	1	1	1	1	1	1	1	1	1	1	1	1	2	1	1	1	1	1	1	1
	59-2266	18	3	2	1	1	1	1	1	1	1	1	1	1	1	1	1	1	1	1	1	1	1	1	1	1	3	10	9	1	1	1	1	1	1	1	1	1	1	1	1	2	1	1	1	1	1	1	1
	59-2268	3	1	2	2	2	2	1	1	1	2	2	1	1	1	1	1	1	1	1	1	1	1	1	1	1	6	7	8	1	1	1	1	1	1	1	1	1	1	1	1	1	1	1	1	1	1	1	1
	59-2274	23	1	2	2	2	2	1	1	1	1	1	1	1	1	1	1	1	1	1	1	1	1	1	1	1	3	10	9	1	1	1	1	1	1	1	1	1	1	1	1	2	1	1	1	1	1	1	1
	59-2276	3	1	1	2	2	2	1	2	1	2	2	1	1	1	1	1	1	1	1	1	1	1	1	1	1	4	9	9	1	1	1	1	1	1	1	1	1	1	1	1	2	1	1	1	1	1	1	1
	59-2286	4	1	2	2	2	2	1	2	1	1	1	1	1	1	1	1	1	1	1	1	1	1	1	1	1	4	9	8	1	1	1	1	1	1	1	1	1	1	1	1	1	1	1	1	1	1	1	1
	59-229	3	1	2	2	3	1	1	2	1	1	1	1	1	1	1	1	1	1	1	1	1	1	1	1	1	3	7	8	1	1	1	1	1	1	1	1	1	1	1	1	1	1	1	1	1	1	1	1
	59-2292	4	1	2	2	2	2	1	1	1	1	1	1	1	1	1	1	1	1	1	1	1	1	1	1	1	3	9	9	1	1	1	1	1	1	1	1	1	1	1	1	2	1	1	1	1	1	1	1
	59-2293	4	1	1	2	2	2	1	1	1	1	1	1	1	1	1	1	1	1	1	1	1	1	1	1	1	4	8	8	1	1	1	1	1	1	1	1	1	1	1	1	1	1	1	1	1	1	1	1
	59-2298	3	1	1	2	2	2	1	1	1	2	2	1	1	1	1	1	1	1	1	1	1	1	1	1	1	2	10	9	1	1	1	1	1	1	1	1	1	1	1	1	2	1	1	1	1	1	1	1
	59-230	8	4	1	1	1	1	1	1	1	1	1	1	1	1	1	1	1	1	1	1	1	1	1	1	1	3	9	5	1	1	1	1	1	2	1	1	1	1	1	1	1	1	1	1	1	1	1	1
	59-2301	3	1	1	3	2	2	1	2	1	1	1	1	1	1	1	1	1	1	1	1	1	1	1	1	1	5	5	10	1	1	1	1	1	1	1	1	1	1	1	1	1	1	1	1	1	1	1	1
	59-2304	22	3	2	2	2	2	1	2	1	1	1	1	1	1	1	1	1	1	1	1	1	1	1	1	1	2	10	9	2	1	1	1	1	1	1	1	1	1	1	1	1	1	1	1	1	1	1	1
	59-2313	4	3	2	3	2	2	2	2	2	1	1	1	1	1	1	1	1	1	1	1	1	1	1	1	1	2	9	11	1	1	1	1	1	1	1	1	1	1	1	1	1	2	1	1	1	1	1	1
	59-2314	4	1	2	1	1	1	1	1	1	1	1	1	1	1	1	1	1	1	1	1	1	1	1	1	1	5	8	9	1	1	1	1	1	1	1	1	1	1	1	1	2	1	1	1	1	1	1	1
	59-2316	3	1	1	2	2	2	1	1	1	1	1	1	1	1	1	1	1	1	1	1	1	1	1	1	1	4	8	2	1	1	1	1	1	1	1	1	1	1	1	1	1	1	1	1	2	1	1	1
	59-2320	4	1	1	1	1	1	1	1	1	1	1	1	1	1	1	1	1	1	1	1	1	1	1	1	1	6	10	9	1	1	1	1	1	1	1	1	1	1	1	1	2	1	1	1	1	1	1	1
	59-2322	4	3	1	3	2	2	1	1	1	1	1	1	1	1	1	1	1	1	1	1	1	1	1	1	1	3	9	11	1	1	1	1	1	1	1	1	1	1	1	1	1	2	1	1	1	1	1	1
	59-2324	3	1	2	2	2	2	1	1	1	1	1	1	1	1	1	1	1	1	1	1	1	1	1	1	1	4	10	6	1	1	1	1	1	1	1	1	1	1	1	1	1	1	2	1	1	1	1	1
	59-2326	3	1	1	2	2	2	1	1	1	1	1	1	1	1	1	1	1	1	1	1	1	1	1	1	1	2	10	9	1	1	1	1	1	1	1	1	1	1	1	1	2	1	1	1	1	1	1	1
	59-2327	3	1	2	2	2	2	1	5	1	1	1	1	1	1	1	1	1	1	1	1	1	1	1	1	1	5	7	12	1	1	1	1	1	1	1	1	1	1	1	1	1	1	1	1	1	1	1	1
	59-2328	4	1	1	2	2	2	1	1	1	1	1	1	1	1	1	1	1	1	1	1	1	1	1	1	1	3	9	9	1	1	1	1	1	1	1	1	1	1	1	1	2	1	1	1	1	1	1	1
	59-2330	4	1	1	2	2	2	1	3	1	1	1	1	1	1	1	1	1	1	1	1	1	1	1	1	1	5	8	8	1	1	1	1	1	1	1	1	1	1	1	1	1	1	1	1	1	1	1	1
	59-2333	3	1	1	3	2	2	1	1	1	1	1	1	1	1	1	1	1	1	1	1	1	1	1	1	1	2	10	11	1	1	1	1	1	1	1	1	1	1	1	1	1	2	1	1	1	1	1	1
	59-234	4	4	2	1	1	1	1	1	1	1	1	1	1	1	1	1	1	1	1	1	1	1	1	1	1	3	10	9	1	1	1	1	1	1	1	1	1	1	1	1	2	1	1	1	1	1	1	1
	59-2346	4	1	2	2	2	2	1	3	1	1	1	1	1	1	1	1	1	1	1	1	1	1	1	1	1	5	6	8	1	1	1	1	1	1	1	1	1	1	1	1	1	1	1	1	1	1	1	1
	59-2351	11	3	2	2	3	2	1	1	1	1	1	1	1	1	1	1	1	1	1	1	1	1	1	1	1	2	10	9	1	1	1	1	1	1	1	1	1	1	1	1	2	1	1	1	1	1	1	1
	59-2352	4	1	1	2	2	2	1	2	1	1	1	1	1	1	1	1	1	1	1	1	1	1	1	1	1	3	10	9	1	1	1	1	1	1	1	1	1	1	1	1	2	1	1	1	1	1	1	1
	59-2359	3	1	1	2	2	2	1	1	1	1	1	1	1	1	1	1	1	1	1	1	1	1	1	1	1	3	9	9	1	1	1	1	1	1	1	1	1	1	1	1	2	1	1	1	1	1	1	1
	59-236	4	4	2	2	1	1	1	1	1	1	1	1	1	1	1	1	1	1	1	1	1	1	1	1	1	5	6	8	1	1	1	1	1	1	1	1	1	1	1	1	1	1	1	1	1	1	1	1
	59-2365	3	1	1	2	2	2	1	5	1	1	1	1	1	1	1	1	1	1	1	1	1	1	1	1	1	3	9	9	1	1	1	1	1	1	1	1	1	1	1	1	2	1	1	1	1	1	1	1
	59-2369	4	1	1	2	2	2	1	1	1	1	1	1	1	1	1	1	1	1	1	1	1	1	1	1	1	3	8	8	1	1	1	1	1	1	1	1	1	1	1	1	1	1	1	1	1	1	1	1
	59-2370	3	1	1	2	1	2	1	1	1	2	2	1	1	1	1	1	1	1	1	1	1	1	1	1	1	3	9	9	1	1	1	1	1	1	1	1	1	1	1	1	2	1	1	1	1	1	1	1
	59-2374	4	1	1	2	2	2	1	1	1	1	1	1	1	1	1	1	1	1	1	1	1	1	1	1	1	2	9	9	1	1	1	1	1	1	1	1	1	1	1	1	2	1	1	1	1	1	1	1
	59-2378	4	1	2	2	3	2	1	1	1	1	1	1	1	1	1	1	1	1	1	1	1	1	1	1	1	3	9	9	1	1	1	1	1	1	1	1	1	1	1	1	2	1	1	1	1	1	1	1
	59-2381	4	1	2	2	2	2	1	1	1	1	1	1	1	1	1	1	1	1	1	1	1	1	1	1	1	3	10	9	1	1	1	1	1	1	1	1	1	1	1	2	1	1	1	1	1	1	1	1
	59-2382	4	1	1	2	2	2	1	2	1	2	2	1	1	1	1	1	1	1	1	1	1	1	1	1	1	3	10	9	1	1	1	1	1	1	1	1	1	1	1	1	2	1	1	1	1	1	1	1
	59-2385	4	1	2	2	2	2	1	2	1	1	1	1	1	1	1	1	1	1	1	1	1	1	1	1	1	8	5	8	1	1	1	1	1	1	1	1	1	1	1	1	1	1	1	1	1	1	1	1
	59-2387	4	1	2	1	1	1	1	1	1	1	1	1	1	1	1	1	1	1	1	1	1	1	1	1	1	4	10	9	1	1	1	1	1	1	1	1	1	1	1	1	2	1	1	1	1	1	1	1
	59-2390	3	1	2	2	3	2	1	1	1	1	1	1	1	1	1	1	1	1	1	1	1	1	1	1	1	2	9	9	1	1	1	1	1	1	1	1	1	1	1	1	2	1	1	1	1	1	1	1
	59-240	4	4	1	2	2	2	1	1	1	1	1	1	1	1	1	1	1	1	1	1	1	1	1	1	1	4	10	9	1	1	1	1	1	1	1	1	1	1	1	1	2	1	1	1	1	1	1	1
	59-2404	3	1	1	2	2	2	1	1	1	1	1	1	1	1	1	1	1	1	1	1	1	1	1	1	1	6	6	3	1	1	1	1	1	1	1	1	1	1	1	1	1	1	1	1	1	1	2	1
	59-246	3	4	1	2	2	2	1	1	1	1	1	1	1	1	1	1	1	1	1	1	1	1	1	1	1	2	9	9	1	1	1	1	1	1	1	1	1	1	1	1	2	1	1	1	1	1	1	1
	59-257	3	4	1	2	2	1	1	1	1	1	1	1	1	1	1	1	1	1	1	1	1	1	1	1	1	4	9	9	1	1	1	1	1	1	1	1	1	1	1	2	1	1	1	1	1	1	1	1
	59-269	4	1	2	2	1	1	1	1	1	1	1	1	1	1	1	1	1	1	1	1	1	1	1	1	1	3	10	9	1	1	1	1	1	1	1	1	1	1	1	2	1	1	1	1	1	1	1	1
	59-270	3	1	2	1	1	1	1	1	1	2	2	1	1	1	1	1	1	1	1	1	1	1	1	1	1	3	10	9	1	1	1	1	1	1	1	1	1	1	1	1	2	1	1	1	1	1	1	1
	59-273	4	1	1	1	2	1	1	1	1	1	1	1	1	1	1	1	1	1	1	1	1	1	1	1	1	2	10	9	1	1	1	1	1	1	1	1	1	1	1	1	2	1	1	1	1	1	1	1
	59-276	3	1	1	2	1	1	1	2	1	1	1	1	1	1	1	1	1	1	1	1	1	1	1	1	1	1	10	9	1	1	1	1	1	1	1	1	1	1	1	1	2	1	1	1	1	1	1	1
	59-278	4	1	2	2	3	1	1	1	1	2	2	1	1	1	1	1	1	1	1	1	1	1	1	1	1	2	8	11	1	1	1	1	1	1	1	1	1	2	1	1	1	1	1	1	1	1	1	1
	59-298	3	4	2	1	1	1	1	1	1	1	1	1	1	1	1	1	1	1	1	1	1	1	1	1	1	6	6	8	1	1	1	1	1	1	1	1	1	1	1	1	1	1	1	1	1	1	1	1
	59-3	4	1	1	2	3	2	1	1	1	1	1	1	1	1	1	1	1	1	1	1	1	1	1	1	1	3	10	9	1	1	1	1	1	1	1	1	1	1	1	1	2	1	1	1	1	1	1	1
	59-300	3	4	1	2	2	1	1	1	1	1	1	1	1	1	1	1	1	1	1	1	1	1	1	1	1	3	6	8	1	1	1	1	1	1	1	1	1	1	1	1	1	1	1	1	1	1	1	1
	59-32	4	4	2	2	2	2	1	1	1	1	1	1	1	1	1	1	1	1	1	1	1	1	1	1	1	3	10	9	1	1	1	1	1	1	1	1	1	1	1	1	2	1	1	1	1	1	1	1
	59-324	3	1	2	2	2	3	1	1	1	1	1	1	1	1	1	1	1	1	1	1	1	1	1	1	1	3	10	8	1	1	1	1	1	1	1	1	1	1	1	1	1	1	1	1	1	1	1	1
	59-329	4	4	2	2	1	1	1	1	1	1	1	1	1	1	1	1	1	1	1	1	1	1	1	1	1	1	10	9	1	1	1	1	1	1	1	1	1	1	1	1	2	1	1	1	1	1	1	1
	59-33	4	4	2	2	2	2	1	1	1	1	1	1	1	1	1	1	1	1	1	1	1	1	1	1	1	4	9	9	1	1	1	1	1	1	1	1	1	1	1	1	2	1	1	1	1	1	1	1
	59-332	3	4	1	1	1	1	1	1	1	1	1	1	1	1	1	1	1	1	1	1	1	1	1	1	1	3	10	8	1	1	1	1	1	1	1	1	1	1	1	1	1	1	1	1	1	1	1	1
	59-336	4	4	1	3	2	2	1	1	1	1	1	1	1	1	1	1	1	2	1	1	1	1	1	2	1	3	10	8	1	1	1	1	1	1	1	1	1	1	1	1	1	1	1	1	1	1	1	1
	59-338	3	4	1	1	1	1	1	1	1	1	1	1	1	1	1	1	1	1	1	1	1	1	1	1	1	3	8	8	1	1	1	1	1	1	1	1	1	1	1	1	1	1	1	1	1	1	1	1
	59-339	4	4	1	1	1	1	1	1	1	1	1	1	1	1	1	1	1	1	1	1	1	1	1	1	1	6	10	8	1	1	1	1	1	1	1	1	1	1	1	1	1	1	1	1	1	1	1	1
	59-345	3	4	1	2	1	1	1	1	1	1	1	1	1	1	1	1	1	1	1	1	1	1	1	1	1	5	10	9	1	1	1	1	1	1	1	1	1	1	1	1	2	1	1	1	1	1	1	1
	59-348	3	4	1	3	2	2	1	1	1	1	1	1	1	1	1	1	1	1	1	1	1	1	1	1	1	4	5	8	1	1	1	1	1	1	1	1	1	1	1	1	1	1	1	1	1	1	1	1
	59-349	3	4	1	3	3	2	1	1	1	2	2	1	1	1	1	1	1	1	1	1	1	1	1	1	1	2	10	8	1	1	1	1	1	1	1	1	1	1	1	1	1	1	1	1	1	1	1	1
	59-356	3	4	1	3	2	2	1	1	1	1	1	1	1	1	1	1	1	1	1	1	1	1	1	1	1	3	5	8	1	1	1	1	1	1	1	1	1	1	1	1	1	1	1	1	1	1	1	1
	59-37	3	4	1	2	2	2	1	1	1	1	1	1	1	1	1	1	1	1	1	1	1	1	1	1	1	4	9	9	1	1	1	1	1	1	1	1	1	1	1	1	2	1	1	1	1	1	1	1
	59-375	3	4	1	2	1	1	1	1	1	1	1	1	1	1	1	1	1	1	1	1	1	1	1	1	1	4	8	8	1	1	1	1	1	1	1	1	1	1	1	1	1	1	1	1	1	1	1	1
	59-387	3	4	1	1	1	1	1	1	1	1	1	1	1	1	1	1	1	1	1	1	1	1	1	1	1	5	6	3	1	1	1	1	1	1	1	1	1	1	1	1	1	1	1	1	1	1	2	1
	59-39	4	4	1	2	2	2	1	1	1	1	1	1	1	1	1	1	1	1	1	1	1	1	1	1	1	3	10	9	1	1	1	1	1	1	1	1	1	1	1	2	1	1	1	1	1	1	1	1
	59-393	3	4	1	2	2	1	1	1	1	1	1	1	1	1	1	1	1	1	1	1	1	1	1	1	1	2	8	8	1	1	1	1	1	1	1	1	1	1	1	1	1	1	1	1	1	1	1	1
	59-4	18	4	1	2	2	2	1	1	1	1	1	1	1	1	1	1	1	1	1	1	1	1	1	1	1	3	9	7	1	1	2	1	1	1	1	1	1	1	1	1	1	1	1	1	1	1	1	1
	59-406	4	4	2	3	2	1	1	2	1	1	1	1	1	1	1	1	1	1	1	1	1	1	1	1	1	3	10	9	1	1	1	1	1	1	1	1	1	1	1	1	2	1	1	1	1	1	1	1
	59-411	3	4	2	2	2	1	1	1	1	1	1	1	1	1	1	1	1	1	1	1	1	1	1	1	1	3	10	9	1	1	1	1	1	1	1	1	1	1	1	1	2	1	1	1	1	1	1	1
	59-418	3	4	2	2	2	1	1	1	1	2	2	1	1	1	1	1	1	1	1	1	1	1	1	1	1	3	10	9	1	1	1	1	1	1	1	1	1	1	1	1	2	1	1	1	1	1	1	1
	59-424	4	4	2	1	1	1	1	1	1	2	2	1	1	1	1	1	1	1	1	1	1	1	1	1	1	4	6	8	1	1	1	1	1	1	1	1	1	1	1	1	1	1	1	1	1	1	1	1
	59-429	3	1	2	2	2	2	1	2	1	1	1	1	1	1	1	1	1	1	1	1	1	1	1	1	1	4	9	11	1	1	1	1	1	1	1	1	1	1	1	1	1	1	1	1	1	1	1	1
	59-440	3	4	2	2	2	2	1	2	1	1	1	1	1	1	1	1	1	1	1	1	1	1	1	1	1	3	4	8	1	1	1	1	1	1	1	1	1	1	1	1	1	1	1	1	1	1	1	1
	59-441	3	4	1	1	1	1	1	1	1	2	2	1	1	1	1	1	1	1	1	1	1	1	1	1	1	3	9	9	1	1	1	1	1	1	1	1	1	1	1	1	2	1	1	1	1	1	1	1
	59-444	3	1	2	3	2	3	1	1	1	1	1	1	1	1	1	1	1	1	1	1	1	1	1	1	1	2	5	8	1	1	1	1	1	1	1	1	1	1	1	1	1	1	1	1	1	1	1	1
	59-447	4	4	1	1	1	1	1	1	1	1	1	1	1	1	1	1	1	1	1	1	1	1	1	1	1	2	10	9	1	1	1	1	1	1	1	1	1	1	1	1	2	1	1	1	1	1	1	1
	59-449	4	4	1	2	1	1	1	1	1	1	1	1	1	1	1	1	1	1	1	1	1	1	1	1	1	2	9	5	1	1	1	1	1	2	1	1	1	1	1	1	1	1	1	1	1	1	1	1
	59-450	4	4	1	2	1	1	1	1	1	1	1	1	1	1	1	1	1	1	1	1	1	1	1	1	1	3	9	9	1	1	1	1	1	1	1	1	1	1	1	1	2	1	1	1	1	1	1	1
	59-454	4	4	2	1	2	1	1	1	1	1	1	1	1	1	1	1	1	1	1	1	1	1	1	1	1	2	9	9	1	1	1	1	1	1	1	1	1	1	1	1	2	1	1	1	1	1	1	1
	59-455	4	4	2	1	1	1	1	1	1	1	1	1	1	1	1	1	1	1	1	1	1	1	1	1	1	3	9	9	1	1	1	1	1	1	1	1	1	1	1	1	2	1	1	1	1	1	1	1
	59-456	3	4	2	2	2	1	1	1	1	1	1	1	1	1	1	1	1	1	1	1	1	1	1	1	1	3	9	8	1	1	1	1	1	1	1	1	1	1	1	1	1	1	1	1	1	1	1	1
	59-464	4	4	1	2	2	2	1	1	1	1	1	1	1	1	1	1	1	1	1	1	1	1	1	1	1	3	8	3	1	1	1	1	1	1	1	1	1	1	1	1	1	1	1	1	1	1	2	1
	59-475	3	4	1	2	2	2	1	1	1	1	1	1	1	1	1	1	1	1	1	1	1	1	1	1	1	3	10	9	1	1	1	1	1	1	1	1	1	1	1	1	2	1	1	1	1	1	1	1
	59-479	3	4	2	2	2	2	2	4	2	1	1	1	1	1	1	1	1	1	1	1	1	1	1	1	1	3	10	9	1	1	1	1	1	1	1	1	1	1	1	1	2	1	1	1	1	1	1	1
	59-490	4	4	2	1	1	1	1	1	1	1	1	1	1	1	1	1	1	1	1	1	1	1	1	1	1	2	10	9	1	1	1	1	1	1	1	1	1	1	1	2	1	1	1	1	1	1	1	1
	59-492	3	4	2	1	1	1	1	1	1	1	1	1	1	1	1	1	1	1	1	1	1	1	1	1	1	4	9	8	1	1	1	1	1	1	1	1	1	1	1	1	1	1	1	1	1	1	1	1
	59-513	4	4	2	2	2	2	1	1	1	1	1	1	1	1	1	1	1	1	1	1	1	1	1	1	1	3	9	9	1	1	1	1	1	1	1	1	1	1	1	1	2	1	1	1	1	1	1	1
	59-516	16	4	2	2	1	1	1	1	1	1	1	1	1	1	1	1	1	1	1	1	1	1	1	1	1	2	9	9	1	1	1	1	1	1	1	1	1	1	1	1	2	1	1	1	1	1	1	1
	59-52	3	1	1	2	2	2	1	1	1	1	1	1	1	1	1	1	1	1	1	1	1	1	1	1	1	2	9	6	1	1	1	1	1	1	1	1	1	1	1	1	1	1	2	1	1	1	1	1
	59-521	3	4	2	2	2	2	1	1	1	1	1	1	1	1	1	1	1	1	1	1	1	1	1	1	1	3	10	5	1	1	1	1	1	2	1	1	1	1	1	1	1	1	1	1	1	1	1	1
	59-522	3	4	1	2	2	2	1	1	1	1	1	1	1	1	1	1	1	1	1	1	1	1	1	1	1	3	10	11	1	1	1	1	1	1	1	1	1	1	1	1	1	2	1	1	1	1	1	1
	59-525	4	4	2	1	1	1	1	1	1	1	1	1	1	1	1	1	1	1	1	1	1	1	1	1	1	3	10	9	1	1	1	1	1	1	1	1	1	1	1	2	1	1	1	1	1	1	1	1
	59-526	3	4	1	2	2	1	1	1	1	1	1	1	1	1	1	1	1	1	1	1	1	1	1	1	1	3	10	5	1	1	1	1	1	2	1	1	1	1	1	1	1	1	1	1	1	1	1	1
	59-536	4	4	2	2	1	1	1	1	1	1	1	1	1	1	1	1	1	1	1	1	1	1	1	1	1	4	7	8	1	1	1	1	1	1	1	1	1	1	1	1	1	1	1	1	1	1	1	1
	59-538	3	4	1	2	2	1	1	1	1	1	1	1	1	1	1	1	1	1	1	1	1	1	1	1	1	3	9	9	1	1	1	1	1	1	1	1	1	1	1	1	2	1	1	1	1	1	1	1
	59-54	4	1	1	2	2	2	1	1	1	1	1	1	1	1	1	1	1	1	1	1	1	1	1	1	1	4	10	5	1	1	1	1	1	1	1	1	1	1	1	1	1	1	1	1	1	1	1	1
	59-55	4	4	1	2	2	2	2	3	2	1	1	1	1	1	1	1	1	1	1	1	1	1	1	1	1	4	9	9	1	1	1	1	1	1	1	1	1	1	1	1	2	1	1	1	1	1	1	1
	59-550	3	4	1	2	2	2	1	1	1	2	2	1	1	1	1	1	1	1	1	1	1	1	1	1	1	3	10	9	1	1	1	1	1	1	1	1	1	1	1	1	2	1	1	1	1	1	1	1
	59-551	3	4	2	2	2	2	1	1	1	2	2	1	1	1	1	1	1	1	1	1	1	1	1	1	1	2	10	9	1	1	1	1	1	1	1	1	1	1	1	1	2	1	1	1	1	1	1	1
	59-553	3	4	2	2	2	2	1	1	1	1	1	1	1	1	1	1	1	1	1	1	1	1	1	1	1	3	10	9	1	1	1	1	1	1	1	1	1	1	1	1	2	1	1	1	1	1	1	1
	59-559	3	4	2	2	2	1	1	1	1	1	1	1	1	1	1	1	1	1	1	1	1	1	1	1	1	4	10	9	1	1	1	1	1	1	1	1	1	1	1	1	2	1	1	1	1	1	1	1
	59-560	3	4	2	2	2	1	1	1	1	1	1	1	1	1	1	1	1	1	1	1	1	1	1	1	1	5	4	10	1	1	1	1	1	1	1	1	1	1	1	1	1	1	1	1	1	1	1	1
	59-563	4	4	1	1	2	1	1	1	1	1	1	1	1	1	1	1	1	1	1	1	1	1	1	1	1	2	10	9	1	1	1	1	1	1	1	1	1	1	1	1	2	1	1	1	1	1	1	1
	59-569	4	4	1	2	2	1	1	1	1	1	1	1	1	1	1	1	1	1	1	1	1	1	1	1	1	2	10	8	1	1	1	1	1	1	1	1	1	1	1	1	1	1	1	1	1	1	1	1
	59-57	3	4	2	2	2	2	1	1	1	1	1	1	1	1	1	1	1	1	1	1	1	1	1	1	1	3	9	7	1	1	2	1	1	1	1	1	1	1	1	1	1	1	1	1	1	1	1	1
	59-570	3	4	1	1	2	1	1	1	1	1	1	1	1	1	1	1	1	1	1	1	1	1	1	1	1	3	10	9	1	1	1	1	1	1	1	1	1	1	1	1	2	1	1	1	1	1	1	1
	59-576	21	4	2	1	1	1	2	2	2	2	2	1	1	1	1	1	1	1	1	1	1	1	1	1	1	3	8	9	1	1	1	1	1	1	1	1	1	1	1	1	2	1	1	1	1	1	1	1
	59-578	3	4	2	2	1	1	1	1	1	1	1	1	1	1	1	1	1	1	1	1	1	1	1	1	1	3	10	9	1	1	1	1	1	1	1	1	1	1	1	1	2	1	1	1	1	1	1	1
	59-58	4	1	2	3	2	2	1	1	1	1	1	1	1	1	1	1	1	1	1	1	1	1	1	1	1	4	9	8	1	1	1	1	1	1	1	1	1	1	1	1	1	1	1	1	1	1	1	1
	59-583	4	4	1	2	2	1	1	1	1	1	1	1	1	1	1	1	1	1	1	1	1	1	1	1	1	4	9	9	1	1	1	1	1	1	1	1	1	1	1	1	2	1	1	1	1	1	1	1
	59-586	3	4	2	2	2	2	1	1	1	1	1	1	1	1	1	1	1	1	1	1	1	1	1	1	1	4	10	9	1	1	1	1	1	1	1	1	1	1	1	1	2	1	1	1	1	1	1	1
	59-588	3	4	1	2	2	2	1	1	1	1	1	1	1	1	1	1	1	1	1	1	1	1	1	1	1	3	9	9	1	1	1	1	1	1	1	1	1	1	1	1	2	1	1	1	1	1	1	1
	59-59	3	1	2	2	2	2	1	1	1	1	1	1	1	1	1	1	1	1	1	1	1	1	1	1	1	2	8	9	1	1	1	1	1	1	1	1	1	1	1	1	2	1	1	1	1	1	1	1
	59-607	4	4	1	2	2	1	1	1	1	1	1	1	1	1	1	1	1	1	1	1	1	1	1	1	1	2	9	9	1	1	1	1	1	1	1	1	1	1	1	1	2	1	1	1	1	1	1	1
	59-61	3	1	1	2	2	2	1	1	1	1	1	1	1	1	1	1	1	1	1	1	1	1	1	1	1	4	10	11	1	1	1	1	1	1	1	1	1	1	1	1	1	2	1	1	1	1	1	1
	59-611	4	4	1	1	1	1	1	1	1	1	1	1	1	1	1	1	1	1	1	1	1	1	1	1	1	2	10	9	1	1	1	1	1	1	1	1	1	1	1	1	2	1	1	1	1	1	1	1
	59-623	3	4	1	1	1	1	1	1	1	1	1	1	1	1	1	1	1	1	1	1	1	1	1	1	1	4	10	9	1	1	1	1	1	1	1	1	1	1	1	1	2	1	1	1	1	1	1	1
	59-626	3	4	1	3	2	2	1	1	1	1	1	1	1	1	1	1	1	1	1	1	1	1	1	1	1	3	9	9	1	1	1	1	1	1	1	1	1	1	1	1	2	1	1	1	1	1	1	1
	59-630	3	4	1	1	1	1	1	1	1	1	1	1	1	1	1	1	1	1	1	1	1	1	1	1	1	3	9	9	1	1	1	1	1	1	1	1	1	1	1	1	2	1	1	1	1	1	1	1
	59-631	3	4	2	1	1	1	1	1	1	1	1	1	1	1	1	1	1	1	1	1	1	1	1	1	1	3	9	9	1	1	1	1	1	1	1	1	1	1	1	1	2	1	1	1	1	1	1	1
	59-632	3	4	1	1	1	1	1	1	1	1	1	1	1	1	1	1	1	1	1	1	1	1	1	1	1	3	9	9	1	1	1	1	1	1	1	1	1	1	1	1	2	1	1	1	1	1	1	1
	59-633	4	4	2	1	1	1	1	1	1	1	1	1	1	1	1	1	1	1	1	1	1	1	1	1	1	3	9	9	1	1	1	1	1	1	1	1	1	1	1	1	2	1	1	1	1	1	1	1
	59-640	4	4	1	2	1	1	1	1	1	1	1	1	1	1	1	1	1	1	1	1	1	1	1	1	1	2	9	11	1	1	1	1	1	1	1	1	1	1	1	1	1	2	1	1	1	1	1	1
	59-641	3	4	1	2	3	2	1	1	1	1	1	1	1	1	1	1	1	1	1	1	1	1	1	1	1	3	9	9	1	1	1	1	1	1	1	1	1	1	1	1	2	1	1	1	1	1	1	1
	59-642	4	4	1	2	2	2	1	1	1	2	2	1	1	1	1	1	1	1	1	1	1	1	1	1	1	4	9	9	1	1	1	1	1	1	1	1	1	1	1	1	2	1	1	1	1	1	1	1
	59-65	4	1	2	2	2	1	1	1	1	1	1	1	1	1	1	1	1	1	1	1	1	1	1	1	1	3	10	9	1	1	1	1	1	1	1	1	1	1	1	1	2	1	1	1	1	1	1	1
	59-656	4	4	2	1	1	1	1	1	1	2	2	1	1	1	1	1	1	1	1	1	1	1	1	1	1	4	10	8	1	1	1	1	1	1	1	1	1	1	1	1	1	1	1	1	1	1	1	1
	59-662	3	4	2	1	1	1	1	1	1	1	1	1	1	1	1	1	1	1	1	1	1	1	1	1	1	3	10	9	1	1	1	1	1	1	1	1	1	1	1	1	2	1	1	1	1	1	1	1
	59-663	4	1	2	2	2	2	1	2	1	1	1	1	1	1	1	1	1	1	1	1	1	1	1	1	1	3	10	8	1	1	1	1	1	1	1	1	1	1	1	1	1	1	1	1	1	1	1	1
	59-664	3	4	1	2	2	2	1	1	1	1	1	1	1	1	1	1	1	1	1	1	1	1	1	1	1	4	10	9	1	1	1	1	1	1	1	1	1	1	1	2	1	1	1	1	1	1	1	1
	59-665	3	4	2	1	1	1	1	1	1	1	1	1	1	1	1	1	1	1	1	1	1	1	1	1	1	3	7	8	1	1	1	1	1	1	1	1	1	1	1	1	1	1	1	1	1	1	1	1
	59-667	3	4	1	1	1	1	1	1	1	2	2	1	1	1	1	1	1	1	1	1	1	1	1	1	1	2	10	9	1	1	1	1	1	1	1	1	1	1	1	1	2	1	1	1	1	1	1	1
	59-671	4	1	1	2	2	2	1	1	1	1	1	1	1	1	1	1	1	1	1	1	1	1	1	1	1	3	10	9	1	1	1	1	1	1	1	1	1	1	1	1	2	1	1	1	1	1	1	1
	59-673	3	1	1	2	1	1	1	2	1	1	1	1	1	1	1	1	1	1	1	1	1	1	1	1	1	3	9	10	1	1	1	1	1	1	1	1	1	1	1	1	1	1	1	1	1	1	1	1
	59-676	4	1	1	2	2	1	1	2	1	1	1	1	1	1	1	1	1	1	1	1	1	1	1	1	1	2	9	9	1	1	1	1	1	1	1	1	1	1	1	1	2	1	1	1	1	1	1	1
	59-679	4	1	2	2	2	1	1	1	1	1	1	1	1	1	1	1	1	1	1	1	1	1	1	1	1	3	9	9	1	1	1	1	1	1	1	1	1	1	1	1	2	1	1	1	1	1	1	1
	59-68	4	4	2	2	2	2	1	1	1	1	1	1	1	1	1	1	1	1	1	1	1	1	1	1	1	3	7	9	1	1	1	1	1	1	1	1	1	1	1	1	2	1	1	1	1	1	1	1
	59-682	4	1	1	2	2	1	1	2	1	1	1	1	1	1	1	1	1	1	1	1	1	1	1	1	1	3	10	8	1	1	1	1	1	1	1	1	1	1	1	1	1	1	1	1	1	1	1	1
	59-686	4	1	2	2	2	1	1	1	1	1	1	1	1	1	1	1	1	1	1	1	1	1	1	1	1	2	9	9	1	1	1	1	1	1	1	1	1	1	1	1	2	1	1	1	1	1	1	1
	59-687	4	1	2	1	1	1	1	1	1	1	1	1	1	1	1	1	1	1	1	1	1	1	1	1	1	4	10	9	1	1	1	1	1	1	1	1	1	1	1	1	2	1	1	1	1	1	1	1
	59-7	3	4	1	2	2	2	1	1	1	1	1	1	1	1	1	1	1	1	1	1	1	1	1	1	1	3	10	9	1	1	1	1	1	1	1	1	1	1	1	1	2	1	1	1	1	1	1	1
	59-70	3	1	2	2	2	2	1	1	1	1	1	1	1	1	1	1	1	1	1	1	1	1	1	1	1	2	10	9	1	1	1	1	1	1	1	1	1	1	1	1	2	1	1	1	1	1	1	1
	59-707	1	1	2	2	2	2	1	1	1	1	1	1	1	1	1	1	1	1	1	1	1	1	1	1	1	4	10	9	1	1	1	1	1	1	1	1	1	1	1	1	2	1	1	1	1	1	1	1
	59-719	4	1	2	2	2	2	1	1	1	2	2	1	1	1	1	1	1	1	1	1	1	1	1	1	1	3	10	9	1	1	1	1	1	1	1	1	1	1	1	1	2	1	1	1	1	1	1	1
	59-723	4	1	2	2	2	2	1	1	1	1	1	1	1	1	1	1	1	1	1	1	1	1	1	1	1	2	10	9	1	1	1	1	1	1	1	1	1	1	2	1	1	1	1	1	1	1	1	1
	59-725	3	1	2	1	1	1	1	1	1	1	1	1	1	1	1	1	1	1	1	1	1	1	1	1	1	3	10	9	1	1	1	1	1	1	1	1	1	1	1	1	2	1	1	1	1	1	1	1
	59-727	1	1	2	1	1	1	1	2	1	1	1	1	1	1	1	1	1	1	1	1	1	1	1	1	1	5	9	8	1	1	1	1	1	1	1	1	1	1	1	1	1	1	1	1	1	1	1	1
	59-730	3	1	1	2	2	2	1	1	1	1	1	1	1	1	1	1	1	1	1	1	1	1	1	1	1	3	9	9	1	1	1	1	1	1	1	1	1	1	1	1	2	1	1	1	1	1	1	1
	59-731	4	1	2	2	2	2	1	1	1	1	1	1	1	1	1	1	1	1	1	1	1	1	1	1	1	3	10	5	1	1	1	1	1	1	2	1	1	1	1	1	1	1	1	1	1	1	1	1
	59-742	3	1	1	2	2	2	1	1	1	1	1	1	1	1	1	1	1	1	1	1	1	1	1	1	1	3	10	9	1	1	1	1	1	1	1	1	1	1	1	1	2	1	1	1	1	1	1	1
	59-748	3	1	1	2	2	2	1	1	1	2	2	1	1	1	1	1	1	1	1	1	1	1	1	1	1	4	10	8	1	1	1	1	1	1	1	1	1	1	1	1	1	1	1	1	1	1	1	1
	59-75	3	4	1	2	2	2	1	1	1	1	1	1	1	1	1	1	1	1	1	1	1	1	1	1	1	2	10	11	1	1	1	1	1	1	1	1	1	1	1	1	1	2	1	1	1	1	1	1
	59-750	1	2	1	2	2	2	2	2	2	1	1	1	1	1	1	1	1	1	1	1	1	1	1	1	1	4	9	9	1	1	1	1	1	1	1	1	1	1	1	1	2	1	1	1	1	1	1	1
	59-751	4	1	1	1	1	1	1	1	1	1	1	1	1	1	1	1	1	1	1	1	1	1	1	1	1	3	9	9	1	1	1	1	1	1	1	1	1	1	1	1	2	1	1	1	1	1	1	1
	59-752	3	1	2	2	1	1	1	1	1	1	1	1	1	1	1	1	1	1	1	1	1	1	1	1	1	4	9	9	1	1	1	1	1	1	1	1	1	1	1	1	2	1	1	1	1	1	1	1
	59-764	3	3	2	1	1	1	1	1	1	1	1	1	1	1	1	1	1	1	1	1	1	1	1	1	1	3	9	9	1	1	1	1	1	1	1	1	1	1	1	1	2	1	1	1	1	1	1	1
	59-78	4	4	2	2	2	2	1	1	1	1	1	1	1	1	1	1	1	1	1	1	1	1	1	1	1	3	9	9	1	1	1	1	1	1	1	1	1	1	1	1	2	1	1	1	1	1	1	1
	59-781	3	1	2	1	1	1	1	1	1	1	1	1	1	1	1	1	1	1	1	1	1	1	1	1	1	3	9	9	1	1	1	1	1	1	1	1	1	1	1	1	2	1	1	1	1	1	1	1
	59-784	3	1	2	3	2	1	1	1	1	2	2	1	1	1	1	1	1	1	1	1	1	1	1	1	1	4	9	8	1	1	1	1	1	1	1	1	1	1	1	1	1	1	1	1	1	1	1	1
	59-794	3	1	2	1	1	1	1	1	1	1	1	1	1	1	1	1	1	1	1	1	1	1	1	1	1	2	10	9	1	1	1	1	1	1	1	1	1	1	1	1	2	1	1	1	1	1	1	1
	59-799	4	1	1	2	2	1	1	1	1	2	2	1	1	1	1	1	1	1	1	1	1	1	1	1	1	4	10	9	1	1	1	1	1	1	1	1	1	1	1	1	2	1	1	1	1	1	1	1
	59-800	4	1	1	2	2	1	1	1	1	2	2	1	1	1	1	1	1	1	1	1	1	1	1	1	1	5	9	9	1	1	1	1	1	1	1	1	1	1	1	1	2	1	1	1	1	1	1	1
	59-805	4	1	1	2	3	2	1	2	1	1	1	1	1	1	1	1	1	1	1	1	1	1	1	1	1	2	10	9	1	1	1	1	1	1	1	1	1	1	1	1	2	1	1	1	1	1	1	1
	59-807	4	1	2	2	2	1	1	1	1	1	1	1	1	1	1	1	1	1	1	1	1	1	1	1	1	3	9	9	1	1	1	1	1	1	1	1	1	1	1	1	2	1	1	1	1	1	1	1
	59-809	4	1	1	1	1	1	1	1	1	1	1	1	1	1	1	1	1	1	1	1	1	1	1	1	1	3	9	9	1	1	1	1	1	1	1	1	1	1	1	1	2	1	1	1	1	1	1	1
	59-812	3	1	2	1	1	1	1	1	1	1	1	1	1	1	1	1	1	1	1	1	1	1	1	1	1	4	10	9	1	1	1	1	1	1	1	1	1	1	1	1	2	1	1	1	1	1	1	1
	59-813	1	2	1	2	2	1	1	1	1	1	1	1	1	1	1	1	1	1	1	1	1	1	1	1	1	2	10	11	1	1	1	1	1	1	1	1	1	1	1	1	1	2	1	1	1	1	1	1
	59-814	4	1	1	2	2	2	1	1	1	1	1	1	1	1	1	1	1	1	1	1	1	1	1	1	1	3	10	8	1	1	1	1	1	1	1	1	1	1	1	1	1	1	1	1	1	1	1	1
	59-825	4	1	1	2	2	2	1	1	1	1	1	1	1	1	1	1	1	1	1	1	1	1	1	1	1	4	10	9	1	1	1	1	1	1	1	1	1	1	1	1	2	1	1	1	1	1	1	1
	59-831	3	3	1	1	1	1	1	1	1	2	2	1	1	1	1	1	1	1	1	1	1	1	1	1	1	2	9	9	1	1	1	1	1	1	1	1	1	1	1	1	2	1	1	1	1	1	1	1
	59-833	3	1	2	3	2	2	1	1	1	1	1	1	1	1	1	1	1	1	1	1	1	1	1	1	1	5	7	8	1	1	1	1	1	1	1	1	1	1	1	1	1	1	1	1	1	1	1	1
	59-834	3	1	1	2	2	2	1	1	1	1	1	1	1	1	1	1	1	1	1	1	1	1	1	1	1	2	10	9	1	1	1	1	1	1	1	1	1	1	1	1	2	1	1	1	1	1	1	1
	59-837	3	1	2	3	2	1	1	1	1	2	2	1	1	1	1	1	1	1	1	1	1	1	1	1	1	3	10	9	1	1	1	1	1	1	1	1	1	1	1	1	2	1	1	1	1	1	1	1
	59-838	2	3	2	2	2	1	1	1	1	1	1	1	1	1	1	1	1	1	1	1	1	1	1	1	1	4	10	9	1	1	1	1	1	1	1	1	1	1	1	1	2	1	1	1	1	1	1	1
	59-840	4	1	2	1	1	1	1	1	1	1	1	1	1	1	1	1	1	1	1	1	1	1	1	1	1	2	9	9	1	1	1	1	1	1	1	1	1	1	1	1	2	1	1	1	1	1	1	1
	59-841	10	1	2	2	2	2	1	1	1	1	1	1	1	1	1	1	1	1	1	1	1	1	1	1	1	6	8	8	1	1	1	1	1	1	1	1	1	1	1	1	1	1	1	1	1	1	1	1
	59-842	4	1	1	2	2	2	1	1	1	1	1	1	1	1	1	1	1	1	1	1	1	1	1	1	1	3	10	9	1	1	1	1	1	1	1	1	1	1	1	1	2	1	1	1	1	1	1	1
	59-844	4	1	2	2	2	2	1	1	1	1	1	1	1	1	1	1	1	1	1	1	1	1	1	1	1	3	9	9	1	1	1	1	1	1	1	1	1	1	1	2	1	1	1	1	1	1	1	1
	59-847	3	1	1	2	2	2	1	1	1	1	1	1	1	1	1	1	1	1	1	1	1	1	1	1	1	4	7	8	1	1	1	1	1	1	1	1	1	1	1	1	1	1	1	1	1	1	1	1
	59-851	3	1	1	2	2	2	1	1	1	1	1	1	1	1	1	1	1	1	1	1	1	1	1	1	1	3	8	9	1	1	1	1	1	1	1	1	1	1	1	1	2	1	1	1	1	1	1	1
	59-853	3	3	1	2	2	1	1	1	1	1	1	1	1	1	1	1	1	1	1	1	1	1	1	1	1	3	10	8	1	1	1	1	1	1	1	1	1	1	1	1	1	1	1	1	1	1	1	1
	59-863	3	1	2	1	1	1	1	1	1	1	1	1	1	1	1	1	1	1	1	1	1	1	1	1	1	3	10	9	1	1	1	1	1	1	1	1	1	1	1	1	2	1	1	1	1	1	1	1
	59-867	3	1	1	2	2	1	1	1	1	1	1	1	1	1	1	1	1	1	1	1	1	1	1	1	1	2	10	11	1	1	1	1	1	1	1	1	1	1	1	1	1	2	1	1	1	1	1	1
	59-877	3	1	2	2	2	2	1	1	1	2	2	1	1	1	1	1	1	1	1	1	1	1	1	1	1	2	10	9	1	1	1	1	1	1	1	1	1	1	1	1	2	1	1	1	1	1	1	1
	59-882	3	1	2	2	2	1	1	1	1	1	1	1	1	1	1	1	1	1	1	1	1	1	1	1	1	3	10	9	1	1	1	1	1	1	1	1	1	1	1	1	2	1	1	1	1	1	1	1
	59-886	3	1	1	2	2	1	1	1	1	1	1	1	1	1	1	1	1	1	1	1	1	1	1	1	1	3	9	8	1	1	1	1	1	1	1	1	1	1	1	1	1	1	1	1	1	1	1	1
	59-888	1	3	2	2	2	2	1	1	1	2	2	1	1	1	1	1	1	1	1	1	1	1	1	1	1	3	11	8	1	1	1	1	1	1	1	1	1	1	1	1	1	1	1	1	1	1	1	1
	59-890	4	1	2	2	2	2	1	1	1	1	1	1	1	1	1	1	1	1	1	1	1	1	1	1	1	2	9	9	1	1	1	1	1	1	1	1	1	1	1	1	2	1	1	1	1	1	1	1
	59-891	13	3	2	2	1	1	1	1	1	2	2	1	1	1	1	1	1	1	1	1	1	1	1	1	1	3	10	9	1	1	1	1	1	1	1	1	1	1	1	1	2	1	1	1	1	1	1	1
	59-892	4	1	1	2	2	2	1	1	1	1	1	1	1	1	1	1	1	1	1	1	1	1	1	1	1	4	8	8	1	1	1	1	1	1	1	1	1	1	1	1	1	1	1	1	1	1	1	1
	59-90	3	1	2	2	2	2	1	1	1	2	2	1	1	1	1	1	1	1	1	1	1	1	1	1	1	2	9	9	1	1	1	1	1	1	1	1	1	1	1	1	2	1	1	1	1	1	1	1
	59-900	3	3	2	2	2	1	1	1	1	1	1	1	1	1	1	1	1	1	1	1	1	1	1	1	1	3	9	9	1	1	1	1	1	1	1	1	1	1	1	2	1	1	1	1	1	1	1	1
	59-910	3	1	1	2	2	2	1	1	1	1	1	1	1	1	1	1	1	1	1	1	1	1	1	1	1	3	10	9	1	1	1	1	1	1	1	1	1	1	1	1	2	1	1	1	1	1	1	1
	59-914	3	1	2	1	1	1	1	2	1	2	2	1	1	1	1	1	1	1	1	1	1	1	1	1	1	3	10	9	1	1	1	1	1	1	1	1	1	1	1	1	2	1	1	1	1	1	1	1
	59-918	3	3	1	3	2	2	1	1	1	1	1	1	1	1	1	1	1	1	1	1	1	1	1	1	1	3	9	8	1	1	1	1	1	1	1	1	1	1	1	1	1	1	1	1	1	1	1	1
	59-92	3	1	2	2	2	2	1	1	1	1	1	1	1	1	1	1	1	1	1	1	1	1	1	1	1	3	9	8	1	1	1	1	1	1	1	1	1	1	1	1	1	1	1	1	1	1	1	1
	59-920	3	1	2	2	2	1	1	1	1	1	1	1	1	1	1	1	1	1	1	1	1	1	1	1	1	2	10	9	1	1	1	1	1	1	1	1	1	1	1	1	2	1	1	1	1	1	1	1
	59-922	3	1	1	2	2	2	1	1	1	1	1	1	1	1	1	1	1	1	1	1	1	1	1	1	1	3	10	9	1	1	1	1	1	1	1	1	1	1	1	1	2	1	1	1	1	1	1	1
	59-925	3	3	1	1	1	1	1	1	1	1	1	1	1	1	1	1	1	1	1	1	1	1	1	1	1	2	9	9	1	1	1	1	1	1	1	1	1	1	1	1	2	1	1	1	1	1	1	1
	59-928	3	1	1	3	2	1	1	1	1	1	1	1	1	1	1	1	1	1	1	1	1	1	1	1	1	3	7	8	1	1	1	1	1	1	1	1	1	1	1	1	1	1	1	1	1	1	1	1
	59-932	4	1	1	3	2	2	1	1	1	1	1	1	1	1	1	1	1	1	1	1	1	1	1	1	1	3	9	11	1	1	1	1	1	1	1	1	1	1	1	1	1	2	1	1	1	1	1	1
	59-934	3	1	1	2	2	2	1	1	1	1	1	1	1	1	1	1	1	1	1	1	1	1	1	1	1	2	9	9	1	1	1	1	1	1	1	1	1	1	1	1	2	1	1	1	1	1	1	1
	59-94	3	4	1	2	2	2	1	1	1	1	1	1	1	1	1	1	1	1	1	1	1	1	1	1	1	3	10	8	1	1	1	1	1	1	1	1	1	1	1	1	1	1	1	1	1	1	1	1
	59-948	3	1	1	1	1	1	2	3	2	1	1	1	1	1	1	1	1	1	1	1	1	1	1	1	1	2	9	9	1	1	1	1	1	1	1	1	1	1	1	1	2	1	1	1	1	1	1	1
	59-95	3	4	1	2	2	2	1	1	1	1	1	1	1	1	1	1	1	1	1	1	1	1	1	1	1	3	10	9	1	1	1	1	1	1	1	1	1	1	1	1	2	1	1	1	1	1	1	1
	59-952	3	1	2	2	1	1	1	1	1	1	1	1	1	1	1	1	1	1	1	1	1	1	1	1	1	3	9	8	1	1	1	1	1	1	1	1	1	1	1	1	1	1	1	1	1	1	1	1
	59-959	4	1	1	2	2	2	1	1	1	1	1	1	1	1	1	1	1	1	1	1	1	1	1	1	1	2	10	8	1	1	1	1	1	1	1	1	1	1	1	1	1	1	1	1	1	1	1	1
	59-962	3	1	1	2	2	2	1	1	1	1	1	1	1	1	1	1	1	1	1	1	1	1	1	1	1	2	10	9	1	1	1	1	1	1	1	1	1	1	1	1	2	1	1	1	1	1	1	1
	59-967	3	1	1	2	2	2	1	1	1	1	1	1	1	1	1	1	1	1	1	1	1	1	1	1	1	3	9	8	1	1	1	1	1	1	1	1	1	1	1	1	1	1	1	1	1	1	1	1
	59-968	3	1	2	1	1	1	1	1	1	2	2	1	1	1	1	1	1	1	1	1	1	1	1	1	1	3	10	9	1	1	1	1	1	1	1	1	1	1	1	1	2	1	1	1	1	1	1	1
	59-97	22	4	2	2	2	2	1	1	1	2	2	1	1	1	1	1	1	1	1	1	1	1	1	1	1	3	9	9	1	1	1	1	1	1	1	1	1	1	1	1	2	1	1	1	1	1	1	1
	59-977	3	1	2	2	2	2	1	1	1	1	1	1	1	1	1	1	1	1	1	1	1	1	1	1	1	4	10	11	1	1	1	1	1	1	1	1	1	1	1	1	1	2	1	1	1	1	1	1
	59-978	3	1	2	2	2	2	1	1	1	2	2	1	1	1	1	1	1	1	1	1	1	1	1	1	1	3	10	8	1	1	1	1	1	1	1	1	1	1	1	1	1	1	1	1	1	1	1	1
	59-98	3	4	2	2	2	2	1	1	1	1	1	1	1	1	1	1	1	1	1	1	1	1	1	1	1	4	10	7	1	1	2	1	1	1	1	1	1	1	1	1	1	1	1	1	1	1	1	1
	59-982	3	1	1	2	2	2	1	3	1	1	1	1	1	1	1	1	1	1	1	1	1	1	1	1	1	2	9	9	1	1	1	1	1	1	1	1	1	1	1	1	2	1	1	1	1	1	1	1
	59-991	4	1	1	2	2	2	1	1	1	1	1	1	1	1	1	1	1	1	1	1	1	1	1	1	1	3	10	5	1	1	1	1	1	2	1	1	1	1	1	1	1	1	1	1	1	1	1	1
	59-992	14	3	1	2	2	2	1	1	1	1	1	1	1	1	1	1	1	1	1	1	1	1	1	1	1	4	9	5	1	1	1	1	1	1	2	1	1	1	1	1	1	1	1	1	1	1	1	1
	59-995	4	1	2	2	2	2	1	1	1	1	1	1	1	1	1	1	1	1	1	1	1	1	1	1	1	3	9	9	1	1	1	1	1	1	1	1	1	1	1	1	2	1	1	1	1	1	1	1
	59-999	4	3	2	2	1	1	1	1	1	1	1	1	1	1	1	1	1	1	1	1	1	1	1	1	1	4	9	9	1	1	1	1	1	1	1	1	1	1	1	1	2	1	1	1	1	1	1	1
	59-1124	4	1	2	1	1	1	1	1	1	1	1	1	1	1	1	1	1	1	1	1	1	1	1	1	1	2	9	9	1	1	1	1	1	1	1	1	1	1	1	1	2	1	1	1	1	1	1	1
	59-1523	4	1	2	2	2	2	1	1	1	1	1	1	1	1	1	1	1	1	1	1	1	1	1	1	1	2	10	8	1	1	1	1	1	1	1	1	1	1	1	1	1	1	1	1	1	1	1	1
	59-1706	3	1	2	2	2	2	1	1	1	2	2	1	1	1	1	1	1	1	1	1	1	1	1	1	1	2	9	9	1	1	1	1	1	1	1	1	1	1	1	1	2	1	1	1	1	1	1	1
	59-181	3	1	2	2	2	2	1	2	1	2	2	1	1	1	1	1	1	1	1	1	1	1	1	1	1	3	10	9	1	1	1	1	1	1	1	1	1	1	1	1	2	1	1	1	1	1	1	1
	59-2037	3	1	2	2	3	1	1	1	1	2	2	1	1	1	1	1	1	1	1	1	1	1	1	1	1	4	9	9	1	1	1	1	1	1	1	1	1	1	1	1	2	1	1	1	1	1	1	1
	59-2039	3	1	2	2	2	2	1	1	1	1	1	1	1	1	1	1	1	1	1	1	1	1	1	1	1	2	9	9	1	1	1	1	1	1	1	1	1	1	1	1	2	1	1	1	1	1	1	1
	59-566	4	4	2	1	1	1	1	1	1	1	1	1	1	1	1	1	1	1	1	1	1	1	1	1	1	3	10	9	1	1	1	1	1	1	1	1	1	1	1	1	2	1	1	1	1	1	1	1
	59-1037	4	1	1	1	1	1	1	2	1	2	2	1	1	1	1	1	1	1	1	1	1	1	1	1	1	4	7	9	1	1	1	1	1	1	1	1	1	1	1	2	1	1	1	1	1	1	1	1
	59-107	3	4	2	3	2	2	1	1	1	2	2	1	1	1	1	1	1	1	1	1	1	1	1	1	1	3	8	9	1	1	1	1	1	1	1	1	1	1	1	2	1	1	1	1	1	1	1	1
	59-1070	3	1	2	2	2	2	1	1	1	1	1	1	1	1	1	1	1	1	1	1	1	1	1	1	1	2	9	9	1	1	1	1	1	1	1	1	1	1	1	2	1	1	1	1	1	1	1	1
	59-1103	4	1	2	2	2	2	1	1	1	2	2	1	1	1	1	1	1	1	1	1	1	1	1	1	1	4	9	9	1	1	1	1	1	1	1	1	1	1	1	2	1	1	1	1	1	1	1	1
	59-1126	3	1	1	2	1	1	1	1	1	2	2	1	1	1	1	1	1	1	1	1	1	1	1	1	1	2	8	9	1	1	1	1	1	1	1	1	1	1	1	2	1	1	1	1	1	1	1	1
	59-117	4	4	2	3	2	2	1	1	1	2	2	1	1	1	1	1	1	1	1	1	1	1	1	1	1	5	7	9	1	1	1	1	1	1	1	1	1	1	1	2	1	1	1	1	1	1	1	1
	59-1176	3	1	1	2	2	1	1	1	1	2	2	1	1	1	1	1	1	1	1	1	1	1	1	1	1	3	8	9	1	1	1	1	1	1	1	1	1	1	1	2	1	1	1	1	1	1	1	1
	59-119	4	4	1	2	2	2	1	1	1	1	1	1	1	1	1	1	1	2	1	1	1	1	1	1	2	5	9	9	1	1	1	1	1	1	1	1	1	1	1	2	1	1	1	1	1	1	1	1
	59-1193	3	3	2	3	2	1	1	1	1	2	2	1	1	1	1	1	1	1	1	1	1	1	1	1	1	2	8	9	1	1	1	1	1	1	1	1	1	1	1	2	1	1	1	1	1	1	1	1
	59-1204	3	1	2	2	2	2	1	2	1	2	2	1	1	1	1	1	1	1	1	1	1	1	1	1	1	2	10	9	1	1	1	1	1	1	1	1	1	1	1	2	1	1	1	1	1	1	1	1
	59-1223	4	1	2	1	1	1	1	1	1	2	2	1	1	1	1	1	1	1	1	1	1	1	1	1	1	5	9	9	1	1	1	1	1	1	1	1	1	1	1	2	1	1	1	1	1	1	1	1
	59-1232	3	1	1	2	2	2	1	2	1	2	2	1	1	1	1	1	1	1	1	1	1	1	1	1	1	4	8	9	1	1	1	1	1	1	1	1	1	1	1	2	1	1	1	1	1	1	1	1
	59-1246	3	1	1	2	2	2	1	1	1	2	2	1	1	1	1	1	1	1	1	1	1	1	1	1	1	2	9	9	1	1	1	1	1	1	1	1	1	1	1	2	1	1	1	1	1	1	1	1
	59-1248	3	1	2	2	1	1	1	2	1	2	2	1	1	1	1	1	1	1	1	1	1	1	1	1	1	4	9	9	1	1	1	1	1	1	1	1	1	1	1	2	1	1	1	1	1	1	1	1
	59-1262	3	1	1	1	3	3	1	1	1	2	2	1	1	1	1	1	1	1	1	1	1	1	1	1	1	3	9	9	1	1	1	1	1	1	1	1	1	1	1	2	1	1	1	1	1	1	1	1
	59-1266	4	1	1	2	2	2	1	3	1	2	2	1	1	1	1	1	1	1	1	1	1	1	1	1	1	3	9	9	1	1	1	1	1	1	1	1	1	1	1	2	1	1	1	1	1	1	1	1
	59-1267	3	1	1	3	3	2	1	1	1	2	2	1	1	1	1	1	1	1	1	1	1	1	1	1	1	3	9	9	1	1	1	1	1	1	1	1	1	1	1	2	1	1	1	1	1	1	1	1
	59-1270	4	1	2	2	3	2	1	1	1	2	2	1	1	1	1	1	1	1	1	1	1	1	1	1	1	2	9	9	1	1	1	1	1	1	1	1	1	1	1	2	1	1	1	1	1	1	1	1
	59-1294	4	1	2	3	3	1	1	2	1	2	2	1	1	1	1	1	1	1	1	1	1	1	1	1	1	3	9	9	1	1	1	1	1	1	1	1	1	1	1	2	1	1	1	1	1	1	1	1
	59-1296	3	1	1	2	2	2	1	1	1	2	2	1	1	1	1	1	1	1	1	1	1	1	1	1	1	5	8	9	1	1	1	1	1	1	1	1	1	1	1	2	1	1	1	1	1	1	1	1
	59-13	3	4	2	2	2	2	1	1	1	2	2	1	1	1	1	1	1	1	1	1	1	1	1	1	1	3	10	9	1	1	1	1	1	1	1	1	1	1	1	2	1	1	1	1	1	1	1	1
	59-1315	3	1	2	2	2	2	1	1	1	2	2	1	1	1	1	1	1	1	1	1	1	1	1	1	1	3	9	9	1	1	1	1	1	1	1	1	1	1	1	2	1	1	1	1	1	1	1	1
	59-1316	3	1	2	2	2	2	1	1	1	2	2	1	1	1	1	1	1	1	1	1	1	1	1	1	1	4	9	9	1	1	1	1	1	1	1	1	1	1	1	2	1	1	1	1	1	1	1	1
	59-1320	3	1	1	2	2	1	1	1	1	1	1	1	1	1	1	1	1	1	1	1	1	1	1	1	1	3	9	9	1	1	1	1	1	1	1	1	1	1	1	2	1	1	1	1	1	1	1	1
	59-1321	3	1	2	2	2	2	1	1	1	1	1	1	1	1	1	1	1	1	1	1	1	1	1	1	1	3	9	9	1	1	1	1	1	1	1	1	1	1	1	2	1	1	1	1	1	1	1	1
	59-134	3	1	2	3	2	2	1	1	1	1	1	1	1	1	1	1	1	1	1	1	1	1	1	1	1	3	9	9	1	1	1	1	1	1	1	1	1	1	1	2	1	1	1	1	1	1	1	1
	59-136	3	4	2	2	2	2	1	1	1	2	2	1	1	1	1	1	1	1	1	1	1	1	1	1	1	3	9	9	1	1	1	1	1	1	1	1	1	1	1	2	1	1	1	1	1	1	1	1
	59-1367	4	1	1	2	2	2	1	1	1	2	2	1	1	1	1	1	1	1	1	1	1	1	1	1	1	4	10	9	1	1	1	1	1	1	1	1	1	1	1	2	1	1	1	1	1	1	1	1
	59-1399	4	1	2	3	2	1	1	2	1	2	2	1	1	1	1	1	1	1	1	1	1	1	1	1	1	3	10	9	1	1	1	1	1	1	1	1	1	1	1	2	1	1	1	1	1	1	1	1
	59-1407	3	1	1	1	1	1	1	1	1	2	2	1	1	1	1	1	1	1	1	1	1	1	1	1	1	3	9	9	1	1	1	1	1	1	1	1	1	1	1	2	1	1	1	1	1	1	1	1
	59-1411	3	1	1	3	2	1	1	1	1	2	2	1	1	1	1	1	1	1	1	1	1	1	1	1	1	2	9	9	1	1	1	1	1	1	1	1	1	1	1	2	1	1	1	1	1	1	1	1
	59-1415	3	1	2	2	1	1	1	1	1	2	2	1	1	1	1	1	1	1	1	1	1	1	1	1	1	4	9	9	1	1	1	1	1	1	1	1	1	1	1	2	1	1	1	1	1	1	1	1
	59-1417	3	1	1	1	1	1	1	1	1	2	2	1	1	1	1	1	1	1	1	1	1	1	1	1	1	4	9	9	1	1	1	1	1	1	1	1	1	1	1	2	1	1	1	1	1	1	1	1
	59-1436	4	3	1	1	1	1	1	2	1	2	2	1	1	1	1	1	1	1	1	1	1	1	1	1	1	4	9	9	1	1	1	1	1	1	1	1	1	1	1	2	1	1	1	1	1	1	1	1
	59-1440	3	1	2	3	1	1	1	1	1	1	1	1	1	1	1	1	1	1	1	1	1	1	1	1	1	4	9	9	1	1	1	1	1	1	1	1	1	1	1	2	1	1	1	1	1	1	1	1
	59-1479	4	1	1	2	2	2	1	1	1	2	2	1	1	1	1	1	1	1	1	1	1	1	1	1	1	4	10	9	1	1	1	1	1	1	1	1	1	1	1	2	1	1	1	1	1	1	1	1
	59-1491	3	1	1	2	2	2	1	1	1	2	2	1	1	1	1	1	1	1	1	1	1	1	1	1	1	4	6	9	1	1	1	1	1	1	1	1	1	1	1	2	1	1	1	1	1	1	1	1
	59-1517	3	1	2	2	2	1	1	1	1	1	1	1	1	1	1	1	1	1	1	1	1	1	1	1	1	4	10	9	1	1	1	1	1	1	1	1	1	1	1	2	1	1	1	1	1	1	1	1
	59-1532	3	1	2	2	2	1	1	1	1	1	1	1	1	1	1	1	1	1	1	1	1	1	1	1	1	4	9	9	1	1	1	1	1	1	1	1	1	1	1	2	1	1	1	1	1	1	1	1
	59-1536	4	1	1	3	2	2	1	1	1	1	1	1	1	1	1	1	1	1	1	1	1	1	1	1	1	4	9	9	1	1	1	1	1	1	1	1	1	1	1	2	1	1	1	1	1	1	1	1
	59-1577	3	1	2	3	2	2	1	1	1	2	2	1	1	1	1	1	1	1	1	1	1	1	1	1	1	3	10	9	1	1	1	1	1	1	1	1	1	1	1	2	1	1	1	1	1	1	1	1
	59-1586	4	3	2	3	2	2	1	1	1	1	1	1	1	1	1	1	1	1	1	1	1	1	1	1	1	3	9	9	1	1	1	1	1	1	1	1	1	1	1	2	1	1	1	1	1	1	1	1
	59-1604	3	1	2	2	2	2	1	1	1	1	1	1	1	1	1	1	1	1	1	1	1	1	1	1	1	3	9	9	1	1	1	1	1	1	1	1	1	1	1	2	1	1	1	1	1	1	1	1
	59-1605	4	1	1	3	2	1	1	1	1	2	2	1	1	1	1	1	1	1	1	1	1	1	1	1	1	4	8	9	1	1	1	1	1	1	1	1	1	1	1	2	1	1	1	1	1	1	1	1
	59-1612	3	1	2	3	3	2	1	2	1	2	2	1	1	1	1	1	1	1	1	1	1	1	1	1	1	3	10	9	1	1	1	1	1	1	1	1	1	1	1	2	1	1	1	1	1	1	1	1
	59-1627	3	1	2	2	2	2	1	1	1	2	2	1	1	1	1	1	1	1	1	1	1	1	1	1	1	4	9	9	1	1	1	1	1	1	1	1	1	1	1	2	1	1	1	1	1	1	1	1
	59-1636	4	1	2	3	2	2	1	1	1	2	2	1	1	1	1	1	1	1	1	1	1	1	1	1	1	3	8	9	1	1	1	1	1	1	1	1	1	1	1	2	1	1	1	1	1	1	1	1
	59-1651	3	1	2	2	2	2	1	2	1	2	2	1	1	1	1	1	1	1	1	1	1	1	1	1	1	3	7	9	1	1	1	1	1	1	1	1	1	1	1	2	1	1	1	1	1	1	1	1
	59-1671	4	1	1	2	2	2	1	1	1	1	1	1	1	1	1	1	1	1	1	1	1	1	1	1	1	3	9	9	1	1	1	1	1	1	1	1	1	1	1	2	1	1	1	1	1	1	1	1
	59-169	3	4	2	2	3	2	1	1	1	2	2	1	1	1	1	1	1	1	1	1	1	1	1	1	1	5	7	9	1	1	1	1	1	1	1	1	1	1	1	2	1	1	1	1	1	1	1	1
	59-1729	3	1	1	2	2	2	1	1	1	2	2	1	1	1	1	1	1	1	1	1	1	1	1	1	1	3	9	8	1	1	1	1	1	1	1	2	1	1	1	1	1	1	1	1	1	1	1	1
	59-1751	3	1	1	2	2	2	1	1	1	1	1	1	1	1	1	1	1	1	1	1	1	1	1	1	1	3	8	9	1	1	1	1	1	1	1	1	1	1	1	2	1	1	1	1	1	1	1	1
	59-1764	4	1	1	3	2	2	1	1	1	2	2	1	1	1	1	1	1	1	1	1	1	1	1	1	1	3	10	9	1	1	1	1	1	1	1	1	1	1	1	2	1	1	1	1	1	1	1	1
	59-179	3	4	2	2	2	2	1	1	1	2	2	1	1	1	1	1	1	1	1	1	1	1	1	1	1	2	10	9	1	1	1	1	1	1	1	1	1	1	1	2	1	1	1	1	1	1	1	1
	59-1828	3	1	2	2	2	2	1	2	1	2	2	1	1	1	1	1	1	1	1	1	1	1	1	1	1	3	10	9	1	1	1	1	1	1	1	1	1	1	1	2	1	1	1	1	1	1	1	1
	59-1848	4	1	2	2	2	3	1	4	1	2	2	1	1	1	1	1	1	1	1	1	1	1	1	1	1	3	9	9	1	1	1	1	1	1	1	1	1	1	1	2	1	1	1	1	1	1	1	1
	59-1855	4	3	2	2	2	2	1	1	1	2	2	1	1	1	1	1	1	1	1	1	1	1	1	1	1	3	9	9	1	1	1	1	1	1	1	1	1	1	1	2	1	1	1	1	1	1	1	1
	59-1907	4	3	2	2	2	2	1	1	1	2	2	1	1	1	1	1	1	1	1	1	1	1	1	1	1	4	9	9	1	1	1	1	1	1	1	1	1	1	1	2	1	1	1	1	1	1	1	1
	59-1922	3	1	2	3	2	2	1	2	1	2	2	1	1	1	1	1	1	1	1	1	1	1	1	1	1	4	9	9	1	1	1	1	1	1	1	1	1	1	1	2	1	1	1	1	1	1	1	1
	59-1924	4	1	2	2	3	1	1	1	1	2	2	1	1	1	1	1	1	1	1	1	1	1	1	1	1	3	10	9	1	1	1	1	1	1	1	1	1	1	1	2	1	1	1	1	1	1	1	1
	59-1943	3	1	2	2	2	2	1	1	1	2	2	1	1	1	1	1	1	1	1	1	1	1	1	1	1	3	9	9	1	1	1	1	1	1	1	1	1	1	1	2	1	1	1	1	1	1	1	1
	59-1947	4	3	1	1	1	1	1	1	1	2	2	1	1	1	1	1	1	1	1	1	1	1	1	1	1	2	9	9	1	1	1	1	1	1	1	1	1	1	1	2	1	1	1	1	1	1	1	1
	59-1956	4	3	2	3	2	2	1	2	1	1	1	1	1	1	1	1	1	1	1	1	1	1	1	1	1	3	10	9	1	1	1	1	1	1	1	1	1	1	1	2	1	1	1	1	1	1	1	1
	59-197	4	4	1	2	1	1	1	1	1	2	2	1	1	1	1	1	1	1	1	1	1	1	1	1	1	2	8	9	1	1	1	1	1	1	1	1	1	1	1	2	1	1	1	1	1	1	1	1
	59-1975	3	1	2	1	1	1	1	1	1	2	2	1	1	1	1	1	1	1	1	1	1	1	1	1	1	4	8	9	1	1	1	1	1	1	1	1	1	1	1	2	1	1	1	1	1	1	1	1
	59-1993	4	1	1	3	3	3	1	2	1	2	2	1	1	1	1	1	1	1	1	1	1	1	1	1	1	4	7	9	1	1	1	1	1	1	1	1	1	1	1	2	1	1	1	1	1	1	1	1
	59-2	3	1	1	2	2	2	1	1	1	2	2	1	1	1	1	1	1	1	1	1	1	1	1	1	1	4	9	9	1	1	1	1	1	1	1	1	1	1	1	2	1	1	1	1	1	1	1	1
	59-2016	3	1	2	2	2	2	1	3	1	2	2	1	1	1	1	1	1	1	1	1	1	1	1	1	1	3	9	3	1	1	1	1	1	1	1	1	1	1	1	1	1	1	1	1	1	1	2	1
	59-2017	3	1	1	2	2	2	1	1	1	2	2	1	1	1	1	1	1	1	1	1	1	1	1	1	1	3	10	9	1	1	1	1	1	1	1	1	1	1	1	2	1	1	1	1	1	1	1	1
	59-2041	4	1	2	3	1	1	1	1	1	2	2	1	1	1	1	1	1	1	1	1	1	1	1	1	1	4	9	9	1	1	1	1	1	1	1	1	1	1	1	2	1	1	1	1	1	1	1	1
	59-2047	3	1	2	3	2	2	1	1	1	2	2	1	1	1	1	1	1	1	1	1	1	1	1	1	1	3	10	9	1	1	1	1	1	1	1	1	1	1	1	2	1	1	1	1	1	1	1	1
	59-2052	3	1	1	3	3	2	1	2	1	2	2	1	1	1	1	1	1	1	1	1	1	1	1	1	1	4	9	9	1	1	1	1	1	1	1	1	1	1	1	2	1	1	1	1	1	1	1	1
	59-2087	3	1	2	3	2	1	1	1	1	2	2	1	1	1	1	1	1	1	1	1	1	1	1	1	1	2	9	9	1	1	1	1	1	1	1	1	1	1	1	2	1	1	1	1	1	1	1	1
	59-2098	4	1	2	2	3	2	1	1	1	2	2	1	1	1	1	1	1	1	1	1	1	1	1	1	1	4	10	9	1	1	1	1	1	1	1	1	1	1	1	2	1	1	1	1	1	1	1	1
	59-2105	3	3	1	3	1	1	1	1	1	2	2	1	1	1	1	1	1	1	1	1	1	1	1	1	1	3	10	9	1	1	1	1	1	1	1	1	1	1	1	2	1	1	1	1	1	1	1	1
	59-2129	3	1	1	2	2	2	1	1	1	2	2	1	1	1	1	1	1	1	1	1	1	1	1	1	1	4	9	9	1	1	1	1	1	1	1	1	1	1	1	2	1	1	1	1	1	1	1	1
	59-2180	3	1	2	2	2	2	1	1	1	1	1	1	1	1	1	1	1	1	1	1	1	1	1	1	1	3	8	9	1	1	1	1	1	1	1	1	1	1	1	2	1	1	1	1	1	1	1	1
	59-2185	4	1	2	2	1	1	1	1	1	2	2	1	1	1	1	1	1	1	1	1	1	1	1	1	1	2	9	9	1	1	1	1	1	1	1	1	1	1	1	2	1	1	1	1	1	1	1	1
	59-2187	3	1	2	3	1	1	1	2	1	2	2	1	1	1	1	1	1	1	1	1	1	1	1	1	1	4	8	9	1	1	1	1	1	1	1	1	1	1	1	2	1	1	1	1	1	1	1	1
	59-22	3	1	2	3	2	2	1	1	1	2	2	1	1	1	1	1	1	1	1	1	1	1	1	1	1	3	9	9	1	1	1	1	1	1	1	1	1	1	1	2	1	1	1	1	1	1	1	1
	59-2205	3	3	2	1	1	1	1	1	1	2	2	1	1	1	1	1	1	1	1	1	1	1	1	1	1	5	8	9	1	1	1	1	1	1	1	1	1	1	1	2	1	1	1	1	1	1	1	1
	59-2208	3	1	2	2	2	2	1	1	1	2	2	1	1	1	1	1	1	1	1	1	1	1	1	1	1	3	10	9	1	1	1	1	1	1	1	1	1	1	1	2	1	1	1	1	1	1	1	1
	59-2218	4	1	1	2	2	2	1	1	1	2	2	1	1	1	1	1	1	1	1	1	1	1	1	1	1	3	10	9	1	1	1	1	1	1	1	1	1	1	1	2	1	1	1	1	1	1	1	1
	59-2239	3	3	2	2	3	2	1	1	1	2	2	1	1	1	1	1	1	1	1	1	1	1	1	1	1	3	10	9	1	1	1	1	1	1	1	1	1	1	1	2	1	1	1	1	1	1	1	1
	59-2250	3	1	2	2	2	2	1	1	1	1	1	1	1	1	1	1	1	1	1	1	1	1	1	1	1	3	8	9	1	1	1	1	1	1	1	1	1	1	1	2	1	1	1	1	1	1	1	1
	59-2256	3	1	2	2	2	2	1	1	1	2	2	1	1	1	1	1	1	1	1	1	1	1	1	1	1	2	9	9	1	1	1	1	1	1	1	1	1	1	1	2	1	1	1	1	1	1	1	1
	59-2295	3	1	1	2	1	1	1	1	1	2	2	1	1	1	1	1	1	1	1	1	1	1	1	1	1	4	8	9	1	1	1	1	1	1	1	1	1	1	1	2	1	1	1	1	1	1	1	1
	59-23	3	4	2	2	2	2	1	1	1	2	2	1	1	1	1	1	1	1	1	1	1	1	1	1	1	3	9	9	1	1	1	1	1	1	1	1	1	1	1	2	1	1	1	1	1	1	1	1
	59-2315	3	1	2	2	2	2	1	2	1	2	2	1	1	1	1	1	1	1	1	1	1	1	1	1	1	3	10	9	1	1	1	1	1	1	1	1	1	1	1	2	1	1	1	1	1	1	1	1
	59-2325	3	1	1	3	2	2	1	3	1	2	2	1	1	1	1	1	1	1	1	1	1	1	1	1	1	3	9	9	1	1	1	1	1	1	1	1	1	1	1	2	1	1	1	1	1	1	1	1
	59-2342	3	1	1	3	2	2	1	3	1	2	2	1	1	1	1	1	1	1	1	1	1	1	1	1	1	2	9	9	1	1	1	1	1	1	1	1	1	1	1	2	1	1	1	1	1	1	1	1
	59-2364	4	1	2	2	2	2	2	2	2	2	2	1	1	1	1	1	1	1	1	1	1	1	1	1	1	5	6	9	1	1	1	1	1	1	1	1	1	1	1	2	1	1	1	1	1	1	1	1
	59-2376	18	1	1	3	2	1	1	1	1	2	2	1	1	1	1	1	1	1	1	1	1	1	1	1	1	2	9	9	1	1	1	1	1	1	1	1	1	1	1	2	1	1	1	1	1	1	1	1
	59-2384	3	1	2	2	3	2	1	1	1	2	2	1	1	1	1	1	1	1	1	1	1	1	1	1	1	4	9	9	1	1	1	1	1	1	1	1	1	1	1	2	1	1	1	1	1	1	1	1
	59-24	3	4	2	3	2	2	1	1	1	2	2	1	1	1	1	1	1	1	1	1	1	1	1	1	1	4	9	9	1	1	1	1	1	1	1	1	1	1	1	2	1	1	1	1	1	1	1	1
	59-25	3	4	2	3	3	2	1	1	1	2	2	1	1	1	1	1	1	1	1	1	1	1	1	1	1	4	9	9	1	1	1	1	1	1	1	1	1	1	1	2	1	1	1	1	1	1	1	1
	59-26	3	4	1	2	3	2	1	1	1	2	2	1	1	1	1	1	1	1	1	1	1	1	1	1	1	3	9	9	1	1	1	1	1	1	1	1	1	1	1	2	1	1	1	1	1	1	1	1
	59-274	3	1	2	2	2	1	2	2	3	2	2	1	1	1	1	1	1	1	1	1	1	1	1	1	1	3	6	9	1	1	1	1	1	1	1	1	1	1	1	2	1	1	1	1	1	1	1	1
	59-364	11	4	2	2	2	2	2	4	4	2	2	1	1	1	1	1	1	1	1	1	1	1	1	1	1	3	9	9	1	1	1	1	1	1	1	1	1	1	1	2	1	1	1	1	1	1	1	1
	59-384	4	1	1	1	1	1	1	1	1	1	1	1	1	1	1	1	1	1	1	1	1	1	1	1	1	3	10	9	1	1	1	1	1	1	1	1	1	1	1	2	1	1	1	1	1	1	1	1
	59-388	3	4	1	2	2	1	1	1	1	2	2	1	1	1	1	1	1	1	1	1	1	1	1	1	1	1	10	9	1	1	1	1	1	1	1	1	1	1	1	2	1	1	1	1	1	1	1	1
	59-404	4	4	1	3	3	1	1	2	1	2	2	1	1	1	1	1	1	1	1	1	1	1	1	1	1	4	7	9	1	1	1	1	1	1	1	1	1	1	1	2	1	1	1	1	1	1	1	1
	59-446	3	1	1	1	1	1	1	1	1	2	2	1	1	1	1	1	1	1	1	1	1	1	1	1	1	3	6	9	1	1	1	1	1	1	1	1	1	1	1	2	1	1	1	1	1	1	1	1
	59-481	3	1	2	2	1	2	1	1	1	2	2	1	1	1	1	1	1	1	1	1	1	1	1	1	1	3	9	9	1	1	1	1	1	1	1	1	1	1	1	2	1	1	1	1	1	1	1	1
	59-520	3	4	2	2	2	2	1	1	1	2	2	1	1	1	1	1	1	1	1	1	1	1	1	1	1	3	8	9	1	1	1	1	1	1	1	1	1	1	1	2	1	1	1	1	1	1	1	1
	59-558	4	4	2	1	1	1	1	1	1	2	2	1	1	1	1	1	1	1	1	1	1	1	1	1	1	3	9	9	1	1	1	1	1	1	1	1	1	1	1	2	1	1	1	1	1	1	1	1
	59-565	3	4	1	3	3	1	1	1	1	2	2	1	1	1	1	1	1	1	1	1	1	1	1	1	1	3	10	9	1	1	1	1	1	1	1	1	1	1	1	2	1	1	1	1	1	1	1	1
	59-573	3	4	2	1	1	1	1	1	1	2	2	1	1	1	1	1	1	1	1	1	1	1	1	1	1	2	8	9	1	1	1	1	1	1	1	1	1	1	1	2	1	1	1	1	1	1	1	1
	59-587	4	4	2	2	2	1	1	1	1	2	2	1	1	1	1	1	1	1	1	1	1	1	1	1	1	3	9	9	1	1	1	1	1	1	1	1	1	1	1	2	1	1	1	1	1	1	1	1
	59-609	4	4	1	2	2	1	1	1	1	2	2	1	1	1	1	1	1	1	1	1	1	1	1	1	1	3	10	9	1	1	1	1	1	1	1	1	1	1	1	2	1	1	1	1	1	1	1	1
	59-646	7	4	1	1	1	1	1	1	1	2	2	1	1	1	1	1	1	1	1	1	1	1	1	1	1	3	9	9	1	1	1	1	1	1	1	1	1	1	1	2	1	1	1	1	1	1	1	1
	59-655	3	4	2	2	2	2	1	1	1	1	1	1	1	1	1	1	1	1	1	1	1	1	1	1	1	3	7	9	1	1	1	1	1	1	1	1	1	1	1	2	1	1	1	1	1	1	1	1
	59-661	3	4	2	3	2	3	1	1	1	2	2	1	1	1	1	1	1	1	1	1	1	1	1	1	1	4	9	9	1	1	1	1	1	1	1	1	1	1	1	2	1	1	1	1	1	1	1	1
	59-668	3	1	1	2	2	1	1	1	1	2	2	1	1	1	1	1	1	1	1	1	1	1	1	1	1	3	9	9	1	1	1	1	1	1	1	1	1	1	1	2	1	1	1	1	1	1	1	1
	59-681	3	1	2	2	1	1	1	4	1	2	2	1	1	1	1	1	1	1	1	1	1	1	1	1	1	3	9	9	1	1	1	1	1	1	1	1	1	1	1	2	1	1	1	1	1	1	1	1
	59-684	4	1	1	1	1	1	1	1	1	2	2	1	1	1	1	1	1	1	1	1	1	1	1	1	1	4	9	9	1	1	1	1	1	1	1	1	1	1	1	2	1	1	1	1	1	1	1	1
	59-690	3	1	2	2	2	2	1	1	1	2	2	1	1	1	1	1	1	1	1	1	1	1	1	1	1	4	10	9	1	1	1	1	1	1	1	1	1	1	1	2	1	1	1	1	1	1	1	1
	59-696	4	1	2	2	2	2	1	1	1	1	1	1	1	1	1	1	1	1	1	1	1	1	1	1	1	3	9	9	1	1	1	1	1	1	1	1	1	1	1	2	1	1	1	1	1	1	1	1
	59-713	3	1	2	2	3	1	1	1	1	2	2	1	1	1	1	1	1	1	1	1	1	1	1	1	1	3	9	9	1	1	1	1	1	1	1	1	1	1	1	2	1	1	1	1	1	1	1	1
	59-739	3	1	1	3	2	1	1	1	1	2	2	1	1	1	1	1	1	1	1	1	1	1	1	1	1	3	9	9	1	1	1	1	1	1	1	1	1	1	1	2	1	1	1	1	1	1	1	1
	59-74	4	1	2	3	2	2	1	1	1	2	2	1	1	1	1	1	1	1	1	1	1	1	1	1	1	3	9	9	1	1	1	1	1	1	1	1	1	1	1	2	1	1	1	1	1	1	1	1
	59-765	4	1	2	2	1	1	1	1	1	1	1	1	1	1	1	1	1	1	1	1	1	1	1	1	1	5	9	9	1	1	1	1	1	1	1	1	1	1	1	2	1	1	1	1	1	1	1	1
	59-821	3	1	1	2	2	2	1	1	1	2	2	1	1	1	1	1	1	1	1	1	1	1	1	1	1	4	9	9	1	1	1	1	1	1	1	1	1	1	1	2	1	1	1	1	1	1	1	1
	59-846	3	1	2	2	2	2	1	1	1	1	1	1	1	1	1	1	1	1	1	1	1	1	1	1	1	2	9	9	1	1	1	1	1	1	1	1	1	1	1	2	1	1	1	1	1	1	1	1
	59-850	3	1	1	2	2	1	1	1	1	2	2	1	1	1	1	1	1	1	1	1	1	1	1	1	1	3	9	9	1	1	1	1	1	1	1	1	1	1	1	2	1	1	1	1	1	1	1	1
	59-876	11	1	2	2	2	2	1	1	1	1	1	1	1	1	1	1	1	1	1	1	1	1	1	1	1	3	10	9	1	1	1	1	1	1	1	1	1	1	1	2	1	1	1	1	1	1	1	1
	59-901	3	1	1	2	2	1	1	1	1	2	2	1	1	1	1	1	1	1	1	1	1	1	1	1	1	3	9	9	1	1	1	1	1	1	1	1	1	1	1	2	1	1	1	1	1	1	1	1
	59-902	4	1	1	3	2	1	1	1	1	2	2	1	1	1	1	1	1	1	1	1	1	1	1	1	1	2	9	9	1	1	1	1	1	1	1	1	1	1	1	2	1	1	1	1	1	1	1	1
	59-906	4	1	1	2	2	2	1	1	1	1	1	1	1	1	1	1	1	1	1	1	1	1	1	1	1	4	9	9	1	1	1	1	1	1	1	1	1	1	1	2	1	1	1	1	1	1	1	1
	59-916	3	1	2	2	3	1	1	1	1	2	2	1	1	1	1	1	1	1	1	1	1	1	1	1	1	1	10	9	1	1	1	1	1	1	1	1	1	1	1	2	1	1	1	1	1	1	1	1
	59-919	3	1	2	2	2	2	1	1	1	2	2	1	1	1	1	1	1	1	1	1	1	1	1	1	1	4	7	9	1	1	1	1	1	1	1	1	1	1	1	2	1	1	1	1	1	1	1	1
	59-955	4	1	2	3	2	2	1	1	1	2	2	1	1	1	1	1	1	1	1	1	1	1	1	1	1	3	8	9	1	1	1	1	1	1	1	1	1	1	1	2	1	1	1	1	1	1	1	1
	59-983	3	1	1	2	2	2	1	1	1	1	1	1	1	1	1	1	1	1	1	1	1	1	1	1	1	2	9	9	1	1	1	1	1	1	1	1	1	1	1	2	1	1	1	1	1	1	1	1
	59-998	4	1	2	2	3	1	1	1	1	2	2	1	1	1	1	1	1	1	1	1	1	1	1	1	1	2	10	9	1	1	1	1	1	1	1	1	1	1	1	2	1	1	1	1	1	1	1	1
	59-1016	3	3	2	1	1	1	1	2	1	2	2	1	1	1	1	1	1	1	1	1	1	1	1	1	1	5	8	9	1	1	1	1	1	1	1	1	1	1	1	2	1	1	1	1	1	1	1	1
	59-1192	3	1	2	2	2	2	1	1	1	2	2	1	1	1	1	1	1	1	1	1	1	1	1	1	1	3	10	9	1	1	1	1	1	1	1	1	1	1	1	2	1	1	1	1	1	1	1	1
	59-1772	4	1	2	3	2	2	1	1	1	2	2	1	1	1	1	1	1	1	1	1	1	1	1	1	1	3	6	9	1	1	1	1	1	1	1	1	1	1	1	2	1	1	1	1	1	1	1	1
	59-1811	3	1	2	2	2	2	1	1	1	2	2	1	1	1	1	1	1	1	1	1	1	1	1	1	1	2	9	9	1	1	1	1	1	1	1	1	1	1	1	2	1	1	1	1	1	1	1	1
	59-1821	3	1	1	2	2	2	1	1	1	2	2	1	1	1	1	1	1	1	1	1	1	1	1	1	1	4	9	9	1	1	1	1	1	1	1	1	1	1	1	2	1	1	1	1	1	1	1	1
	59-1841	4	1	2	2	1	1	1	1	1	2	2	1	1	1	1	1	1	1	1	1	1	1	1	1	1	3	9	9	1	1	1	1	1	1	1	1	1	1	1	2	1	1	1	1	1	1	1	1
	59-1905	3	1	2	2	2	2	1	1	1	2	2	1	1	1	1	1	1	1	1	1	1	1	1	1	1	5	7	9	1	1	1	1	1	1	1	1	1	1	1	2	1	1	1	1	1	1	1	1
	59-2022	3	1	2	2	2	2	1	1	1	1	1	1	1	1	1	1	1	1	1	1	1	1	1	1	1	4	8	9	1	1	1	1	1	1	1	1	1	1	1	2	1	1	1	1	1	1	1	1
	59-2198	3	1	2	2	2	2	1	1	1	2	2	1	1	1	1	1	1	1	1	1	1	1	1	1	1	2	9	9	1	1	1	1	1	1	1	1	1	1	1	2	1	1	1	1	1	1	1	1
	59-2255	4	1	1	3	2	2	1	2	1	2	2	1	1	1	1	1	1	1	1	1	1	1	1	1	1	4	8	9	1	1	1	1	1	1	1	1	1	1	1	2	1	1	1	1	1	1	1	1
	59-2386	4	1	2	2	2	2	1	1	1	2	2	1	1	1	1	1	1	1	1	1	1	1	1	1	1	4	9	9	1	1	1	1	1	1	1	1	1	1	1	2	1	1	1	1	1	1	1	1
	59-743	13	3	2	3	2	2	1	1	1	1	1	1	1	1	1	1	1	1	1	1	1	1	1	1	1	3	9	9	1	1	1	1	1	1	1	1	1	1	1	2	1	1	1	1	1	1	1	1
	59-791	3	3	2	3	2	2	1	1	1	2	2	1	1	1	1	1	1	1	1	1	1	1	1	1	1	4	9	9	1	1	1	1	1	1	1	1	1	1	1	2	1	1	1	1	1	1	1	1
	59-985	4	1	2	2	3	2	1	1	1	2	2	1	1	1	1	1	1	1	1	1	1	1	1	1	1	4	9	9	1	1	1	1	1	1	1	1	1	1	1	2	1	1	1	1	1	1	1	1
	59-1068	3	1	1	2	2	2	2	3	3	1	1	1	1	1	1	1	1	1	1	1	1	1	1	1	1	2	9	1	1	2	1	1	1	1	1	1	1	1	1	1	1	1	1	1	1	1	1	1
	59-1079	3	1	2	2	2	3	1	1	1	1	1	1	1	1	1	1	1	1	1	1	1	1	1	1	1	3	10	1	1	2	1	1	1	1	1	1	1	1	1	1	1	1	1	1	1	1	1	1
	59-1106	4	1	2	2	2	2	2	1	2	1	1	1	1	1	1	1	1	1	1	1	1	1	1	1	1	2	9	1	1	2	1	1	1	1	1	1	1	1	1	1	1	1	1	1	1	1	1	1
	59-1380	11	1	1	2	1	2	1	1	1	1	1	1	1	1	1	1	1	1	1	1	1	1	1	1	1	6	10	1	1	2	1	1	1	1	1	1	1	1	1	1	1	1	1	1	1	1	1	1
	59-1392	4	3	1	1	2	1	1	2	1	1	1	1	1	1	1	1	1	1	1	1	1	1	1	1	1	5	9	1	1	2	1	1	1	1	1	1	1	1	1	1	1	1	1	1	1	1	1	1
	59-1421	3	1	1	2	2	1	1	4	1	1	1	1	1	1	1	1	1	1	1	1	1	1	1	1	1	2	9	1	1	2	1	1	1	1	1	1	1	1	1	1	1	1	1	1	1	1	1	1
	59-1469	3	1	2	2	3	2	1	1	1	1	1	1	1	1	1	1	1	1	1	1	1	1	1	1	1	2	10	1	1	2	1	1	1	1	1	1	1	1	1	1	1	1	1	1	1	1	1	1
	59-1506	11	1	1	2	1	1	1	2	1	1	1	1	1	1	1	1	1	1	1	1	1	1	1	1	1	4	9	1	1	2	1	1	1	1	1	1	1	1	1	1	1	1	1	1	1	1	1	1
	59-157	23	1	2	2	2	2	1	1	1	1	1	1	1	1	1	1	1	1	1	1	1	1	1	1	1	4	10	1	1	2	1	1	1	1	1	1	1	1	1	1	1	1	1	1	1	1	1	1
	59-1641	4	3	2	2	2	1	1	2	1	1	1	1	1	1	1	1	1	1	1	1	1	1	1	1	1	4	10	1	1	2	1	1	1	1	1	1	1	1	1	1	1	1	1	1	1	1	1	1
	59-1652	7	3	2	2	1	1	1	3	1	1	1	1	1	1	1	1	1	1	1	1	1	1	1	1	1	4	10	1	1	2	1	1	1	1	1	1	1	1	1	1	1	1	1	1	1	1	1	1
	59-1697	3	1	1	2	1	2	1	1	1	1	1	1	1	1	1	1	1	1	1	1	1	1	1	1	1	2	9	1	1	2	1	1	1	1	1	1	1	1	1	1	1	1	1	1	1	1	1	1
	59-1716	3	1	2	1	1	1	1	1	1	1	1	1	1	1	1	1	1	1	1	1	1	1	1	1	1	2	9	1	1	2	1	1	1	1	1	1	1	1	1	1	1	1	1	1	1	1	1	1
	59-1775	3	1	2	2	2	2	1	1	1	1	1	1	1	1	1	1	1	1	1	1	1	1	1	1	1	3	9	1	1	2	1	1	1	1	1	1	1	1	1	1	1	1	1	1	1	1	1	1
	59-1781	4	1	1	1	1	1	1	2	1	1	1	1	1	1	1	1	1	1	1	1	1	1	1	1	1	3	9	1	1	2	1	1	1	1	1	1	1	1	1	1	1	1	1	1	1	1	1	1
	59-1785	3	1	2	1	1	1	2	2	2	1	1	1	1	1	1	1	1	1	1	1	1	1	1	1	1	3	10	1	1	2	1	1	1	1	1	1	1	1	1	1	1	1	1	1	1	1	1	1
	59-1792	22	1	1	1	1	1	2	12	2	1	1	1	1	1	1	1	1	1	1	1	1	1	1	1	1	4	9	1	1	2	1	1	1	1	1	1	1	1	1	1	1	1	1	1	1	1	1	1
	59-1802	4	1	2	2	2	2	1	1	1	1	1	1	1	1	1	1	1	1	1	1	1	1	1	1	1	4	10	1	1	2	1	1	1	1	1	1	1	1	1	1	1	1	1	1	1	1	1	1
	59-1829	3	1	1	1	1	1	1	1	1	1	1	1	1	1	1	1	1	1	1	1	1	1	1	1	1	3	9	1	1	2	1	1	1	1	1	1	1	1	1	1	1	1	1	1	1	1	1	1
	59-1833	3	1	2	1	1	2	1	6	1	1	1	1	1	1	1	1	1	1	1	1	1	1	1	1	1	2	9	1	1	2	1	1	1	1	1	1	1	1	1	1	1	1	1	1	1	1	1	1
	59-1888	4	1	1	1	1	1	1	5	1	1	1	1	1	1	1	1	1	1	1	1	1	1	1	1	1	4	10	1	1	2	1	1	1	1	1	1	1	1	1	1	1	1	1	1	1	1	1	1
	59-1903	3	1	1	3	3	2	1	1	1	1	1	1	1	1	1	1	1	1	1	1	1	1	1	1	1	4	10	1	1	2	1	1	1	1	1	1	1	1	1	1	1	1	1	1	1	1	1	1
	59-1918	19	3	1	2	2	1	1	1	1	2	1	1	1	1	1	2	1	1	1	1	1	1	1	1	1	3	11	1	1	2	1	1	1	1	1	1	1	1	1	1	1	1	1	1	1	1	1	1
	59-1974	7	1	1	1	1	1	1	3	1	1	1	1	1	1	1	1	1	1	1	1	1	1	1	1	1	4	9	1	1	2	1	1	1	1	1	1	1	1	1	1	1	1	1	1	1	1	1	1
	59-2043	4	1	1	1	1	1	2	12	2	1	1	1	1	1	1	1	1	1	1	1	1	1	1	1	1	7	6	1	1	2	1	1	1	1	1	1	1	1	1	1	1	1	1	1	1	1	1	1
	59-2068	7	1	2	1	1	2	1	2	1	1	1	1	1	1	1	1	1	1	1	1	1	1	1	1	1	2	10	1	1	2	1	1	1	1	1	1	1	1	1	1	1	1	1	1	1	1	1	1
	59-2072	7	1	2	1	1	1	1	5	1	2	1	1	1	1	1	2	1	1	1	1	1	1	1	1	1	3	10	1	1	2	1	1	1	1	1	1	1	1	1	1	1	1	1	1	1	1	1	1
	59-2088	4	1	1	2	2	1	1	1	1	1	1	1	1	1	1	1	1	1	1	1	1	1	1	1	1	2	10	1	1	2	1	1	1	1	1	1	1	1	1	1	1	1	1	1	1	1	1	1
	59-2162	4	3	2	2	2	2	2	1	2	1	1	1	1	1	1	1	1	1	1	1	1	1	1	1	1	2	10	1	1	2	1	1	1	1	1	1	1	1	1	1	1	1	1	1	1	1	1	1
	59-217	7	1	2	2	2	2	1	2	1	1	1	1	1	1	1	1	1	1	1	1	1	1	1	1	1	2	10	1	1	2	1	1	1	1	1	1	1	1	1	1	1	1	1	1	1	1	1	1
	59-2173	4	1	1	2	1	2	1	1	1	1	1	1	1	1	1	1	1	1	1	1	1	1	1	1	1	4	10	1	1	2	1	1	1	1	1	1	1	1	1	1	1	1	1	1	1	1	1	1
	59-2191	4	1	2	1	1	1	2	11	5	1	1	1	1	1	1	1	1	1	1	1	1	1	1	1	1	2	4	1	1	2	1	1	1	1	1	1	1	1	1	1	1	1	1	1	1	1	1	1
	59-2193	3	1	1	1	1	1	1	2	1	1	1	1	1	1	1	1	1	2	1	1	1	1	1	1	2	3	10	1	1	2	1	1	1	1	1	1	1	1	1	1	1	1	1	1	1	1	1	1
	59-220	2	1	2	1	1	1	2	4	3	1	1	1	1	1	1	1	1	1	1	1	1	1	1	1	1	3	10	1	1	2	1	1	1	1	1	1	1	1	1	1	1	1	1	1	1	1	1	1
	59-2290	4	1	2	1	1	1	2	8	3	1	1	1	1	1	1	1	1	1	1	1	1	1	1	1	1	4	7	1	1	2	1	1	1	1	1	1	1	1	1	1	1	1	1	1	1	1	1	1
	59-2367	3	1	1	1	1	1	2	4	2	1	1	1	1	1	1	1	1	1	1	1	1	1	1	1	1	3	10	1	1	2	1	1	1	1	1	1	1	1	1	1	1	1	1	1	1	1	1	1
	59-2399	3	1	2	1	1	1	1	1	1	1	1	1	1	1	1	1	1	1	1	1	1	1	1	1	1	2	10	1	1	2	1	1	1	1	1	1	1	1	1	1	1	1	1	1	1	1	1	1
	59-2400	4	1	1	1	1	1	1	1	1	1	1	1	1	1	1	1	1	1	1	1	1	1	1	1	1	3	9	1	1	2	1	1	1	1	1	1	1	1	1	1	1	1	1	1	1	1	1	1
	59-265	4	1	2	2	2	2	2	3	2	1	1	1	1	1	1	1	1	1	1	1	1	1	1	1	1	1	10	1	1	2	1	1	1	1	1	1	1	1	1	1	1	1	1	1	1	1	1	1
	59-303	22	4	2	1	1	1	1	4	1	1	1	1	1	1	1	1	1	1	1	1	1	1	1	1	1	3	9	1	1	2	1	1	1	1	1	1	1	1	1	1	1	1	1	1	1	1	1	1
	59-541	4	4	2	2	2	1	1	1	1	1	1	1	1	1	1	1	1	1	1	1	1	1	1	1	1	5	9	1	1	2	1	1	1	1	1	1	1	1	1	1	1	1	1	1	1	1	1	1
	59-591	4	4	1	2	2	1	1	1	1	1	1	1	1	1	1	1	1	1	1	1	1	1	1	1	1	3	9	1	1	2	1	1	1	1	1	1	1	1	1	1	1	1	1	1	1	1	1	1
	59-617	4	4	2	1	1	1	1	1	1	1	1	1	1	1	1	1	1	1	1	1	1	1	1	1	1	3	8	1	1	2	1	1	1	1	1	1	1	1	1	1	1	1	1	1	1	1	1	1
	59-796	3	1	1	2	1	2	1	4	1	1	1	1	1	1	1	1	1	1	1	1	1	1	1	1	1	3	9	1	1	2	1	1	1	1	1	1	1	1	1	1	1	1	1	1	1	1	1	1
	59-859	3	1	2	2	1	1	1	1	1	1	1	1	1	1	1	1	1	1	1	1	1	1	1	1	1	3	9	1	1	2	1	1	1	1	1	1	1	1	1	1	1	1	1	1	1	1	1	1
	59-921	3	1	1	1	1	1	1	2	1	1	1	1	1	1	1	1	1	1	1	1	1	1	1	1	1	3	10	1	1	2	1	1	1	1	1	1	1	1	1	1	1	1	1	1	1	1	1	1
	59-997	4	1	1	2	1	1	1	1	1	1	1	1	1	1	1	1	1	1	1	1	1	1	1	1	1	2	9	1	1	2	1	1	1	1	1	1	1	1	1	1	1	1	1	1	1	1	1	1
	59-1030	3	1	2	1	1	1	1	6	1	1	1	1	1	1	1	1	1	1	1	1	1	1	1	1	1	3	9	1	1	2	1	1	1	1	1	1	1	1	1	1	1	1	1	1	1	1	1	1
	59-1140	3	1	1	1	1	1	1	2	1	2	1	1	1	1	1	1	2	2	1	1	1	1	1	2	1	1	10	1	1	2	1	1	1	1	1	1	1	1	1	1	1	1	1	1	1	1	1	1
	59-1183	3	1	1	2	3	2	1	2	1	1	1	1	1	1	1	1	1	1	1	1	1	1	1	1	1	4	10	1	1	2	1	1	1	1	1	1	1	1	1	1	1	1	1	1	1	1	1	1
	59-1596	4	1	1	2	2	2	1	1	1	2	1	1	1	1	1	1	2	1	1	1	1	1	1	1	1	1	9	1	1	2	1	1	1	1	1	1	1	1	1	1	1	1	1	1	1	1	1	1
	59-172	4	1	2	2	2	2	1	1	1	1	1	1	1	1	1	1	1	1	1	1	1	1	1	1	1	3	10	1	1	2	1	1	1	1	1	1	1	1	1	1	1	1	1	1	1	1	1	1
	59-1742	3	1	1	2	2	2	1	1	1	1	1	1	1	1	1	1	1	1	1	1	1	1	1	1	1	3	10	1	1	2	1	1	1	1	1	1	1	1	1	1	1	1	1	1	1	1	1	1
	59-1861	3	1	1	2	2	2	1	1	1	1	1	1	1	1	1	1	1	1	1	1	1	1	1	1	1	3	8	1	1	2	1	1	1	1	1	1	1	1	1	1	1	1	1	1	1	1	1	1
	59-1886	3	1	1	1	1	2	2	4	2	1	1	1	1	1	1	1	1	1	1	1	1	1	1	1	1	1	10	1	1	2	1	1	1	1	1	1	1	1	1	1	1	1	1	1	1	1	1	1
	59-2049	3	1	2	2	2	2	1	4	1	1	1	1	1	1	1	1	1	1	1	1	1	1	1	1	1	4	9	1	1	2	1	1	1	1	1	1	1	1	1	1	1	1	1	1	1	1	1	1
	59-44	7	4	2	2	2	2	1	1	1	1	1	1	1	1	1	1	1	1	1	1	1	1	1	1	1	2	10	1	1	2	1	1	1	1	1	1	1	1	1	1	1	1	1	1	1	1	1	1
	59-608	4	4	2	1	1	1	2	2	2	1	1	1	1	1	1	1	1	1	1	1	1	1	1	1	1	2	9	1	1	2	1	1	1	1	1	1	1	1	1	1	1	1	1	1	1	1	1	1
	59-644	3	1	2	2	2	1	1	1	1	1	1	1	1	1	1	1	1	1	1	1	1	1	1	1	1	2	9	1	1	2	1	1	1	1	1	1	1	1	1	1	1	1	1	1	1	1	1	1
	59-721	3	1	2	1	1	1	2	2	2	1	1	1	1	1	1	1	1	1	1	1	1	1	1	1	1	4	9	1	1	2	1	1	1	1	1	1	1	1	1	1	1	1	1	1	1	1	1	1
	59-811	4	1	2	1	2	1	1	1	1	1	1	1	1	1	1	1	1	1	1	1	1	1	1	1	1	2	9	1	1	2	1	1	1	1	1	1	1	1	1	1	1	1	1	1	1	1	1	1
	59-1003	2	3	1	2	2	2	1	1	1	1	1	1	1	1	1	1	1	1	1	1	1	1	1	1	1	3	8	9	2	1	1	1	1	1	1	1	1	1	1	1	1	1	1	1	1	1	1	1
	59-1004	4	1	2	3	3	2	1	1	1	1	1	1	1	1	1	1	1	1	1	1	1	1	1	1	1	2	9	11	1	1	1	1	1	1	1	1	1	1	1	1	1	2	1	1	1	1	1	1
	59-1015	3	1	2	2	2	2	1	1	1	1	1	1	1	1	1	1	1	1	1	1	1	1	1	1	1	1	10	5	1	1	1	1	1	1	2	1	1	1	1	1	1	1	1	1	1	1	1	1
	59-1021	3	1	2	3	1	2	1	1	1	1	1	1	1	1	1	1	1	1	1	1	1	1	1	1	1	3	10	5	1	1	1	1	1	1	1	1	1	1	1	1	1	1	1	1	1	1	1	2
	59-1024	4	1	2	1	1	1	1	1	1	1	1	1	1	1	1	1	1	1	1	1	1	1	1	1	1	3	9	11	1	1	1	1	1	1	1	1	1	1	1	1	1	2	1	1	1	1	1	1
	59-1075	3	1	2	2	2	2	1	1	1	1	1	1	1	1	1	1	1	1	1	1	1	1	1	1	1	4	9	12	1	1	1	1	1	1	1	1	1	1	1	1	1	1	1	1	1	1	1	1
	59-1109	3	1	1	3	2	2	1	1	1	1	1	1	1	1	1	1	1	1	1	1	1	1	1	1	1	4	8	3	1	1	1	1	1	1	1	1	1	1	1	1	1	1	1	1	1	1	2	1
	59-1121	3	1	1	2	2	2	1	1	1	1	1	1	1	1	1	1	1	1	1	1	1	1	1	1	1	4	7	12	1	1	1	1	1	1	1	1	1	1	1	1	1	1	1	1	1	1	1	1
	59-1125	3	1	2	2	3	1	1	8	1	1	1	1	1	1	1	1	1	1	1	1	1	1	1	1	1	3	8	10	1	1	1	1	1	1	1	1	1	1	1	1	1	1	1	1	1	1	1	1
	59-114	13	4	2	3	2	2	1	1	1	1	1	1	1	1	1	1	1	1	1	1	1	1	1	1	1	4	7	12	1	1	1	1	1	1	1	1	1	1	1	1	1	1	1	1	1	1	1	1
	59-1159	4	3	1	3	2	1	1	1	1	1	1	1	1	1	1	1	1	1	1	1	1	1	1	1	1	3	11	12	1	1	1	1	1	1	1	1	1	1	1	1	1	1	1	1	1	1	1	1
	59-1178	3	1	1	2	2	2	1	1	1	1	1	1	1	1	1	1	1	1	1	1	1	1	1	1	1	8	5	10	1	1	1	1	1	1	1	1	1	1	1	1	1	1	1	1	1	1	1	1
	59-1180	4	1	1	1	1	1	1	2	1	1	1	1	1	1	1	1	1	1	1	1	1	1	1	1	1	5	3	10	1	1	1	1	1	1	1	1	1	1	1	1	1	1	1	1	1	1	1	1
	59-1182	4	1	1	2	2	1	1	2	1	1	1	1	1	1	1	1	1	1	1	1	1	1	1	1	1	5	5	12	1	1	1	1	1	1	1	1	1	1	1	1	1	1	1	1	1	1	1	1
	59-1186	3	1	1	1	1	1	1	1	1	1	1	1	1	1	1	1	1	1	1	1	1	1	1	1	1	3	10	11	1	1	1	1	1	1	1	1	1	1	1	1	1	2	1	1	1	1	1	1
	59-1188	4	1	2	2	2	2	1	1	1	1	1	1	1	1	1	1	1	1	1	1	1	1	1	1	1	2	10	11	1	1	1	1	1	1	1	1	1	1	1	1	1	1	1	1	1	2	1	1
	59-1190	3	1	2	2	2	1	1	1	1	1	1	1	1	1	1	1	1	1	1	1	1	1	1	1	1	2	9	3	1	1	1	1	1	1	1	1	1	1	1	1	1	1	1	1	1	1	2	1
	59-1210	4	1	2	3	2	2	1	2	1	1	1	1	1	1	1	1	1	1	1	1	1	1	1	1	1	3	8	10	1	1	1	1	1	1	1	1	1	1	1	1	1	1	1	1	1	1	1	1
	59-1231	3	1	1	2	3	2	1	1	1	1	1	1	1	1	1	1	1	1	1	1	1	1	1	1	1	2	8	10	1	1	1	1	1	1	1	1	1	1	1	1	1	1	1	1	1	1	1	1
	59-1235	20	1	2	2	2	2	1	1	1	1	1	1	1	1	1	1	1	1	1	1	1	1	1	1	1	3	9	11	1	1	1	1	1	1	1	1	1	1	1	1	1	1	1	1	1	2	1	1
	59-1239	3	1	1	3	2	1	1	1	1	1	1	1	1	1	1	1	1	1	1	1	1	1	1	1	1	3	8	5	1	1	1	1	1	1	1	1	1	1	1	1	1	1	1	1	1	1	1	1
	59-1251	3	1	1	2	2	1	1	2	1	1	1	1	1	1	1	1	1	1	1	1	1	1	1	1	1	4	8	12	1	1	1	1	1	1	1	1	1	1	1	1	1	1	1	1	1	1	1	1
	59-1253	4	1	2	2	2	2	1	1	1	1	1	1	1	1	1	1	1	1	1	1	1	1	1	1	1	4	9	3	1	1	1	1	1	1	1	1	1	1	1	1	1	1	1	1	1	1	2	1
	59-1255	4	1	1	3	2	2	1	1	1	1	1	1	1	1	1	1	1	1	1	1	1	1	1	1	1	5	9	11	1	1	1	1	1	1	1	1	1	1	1	1	1	2	1	1	1	1	1	1
	59-1259	3	1	1	2	2	2	1	1	1	2	1	2	1	1	1	1	1	1	1	1	1	1	1	1	1	2	8	9	2	1	1	1	1	1	1	1	1	1	1	1	1	1	1	1	1	1	1	1
	59-1277	4	1	2	2	2	3	1	1	1	1	1	1	1	1	1	1	1	1	1	1	1	1	1	1	1	4	8	10	1	1	1	1	1	1	1	1	1	1	1	1	1	1	1	1	1	1	1	1
	59-1286	4	1	2	2	1	1	1	1	1	1	1	1	1	1	1	1	1	1	1	1	1	1	1	1	1	2	8	8	1	1	1	1	1	1	1	1	1	1	1	1	1	1	1	1	1	1	1	1
	59-1302	3	1	2	2	3	2	1	1	1	1	1	1	1	1	1	1	1	1	1	1	1	1	1	1	1	2	7	10	1	1	1	1	1	1	1	1	1	1	1	1	1	1	1	1	1	1	1	1
	59-1303	3	1	1	2	3	2	1	1	1	1	1	1	1	1	1	1	1	1	1	1	1	1	1	1	1	4	9	11	1	1	1	1	1	1	1	1	1	1	1	1	1	2	1	1	1	1	1	1
	59-1304	11	1	1	2	2	2	1	1	1	1	1	1	1	1	1	1	1	1	1	1	1	1	1	1	1	3	9	5	1	1	1	1	1	1	2	1	1	1	1	1	1	1	1	1	1	1	1	1
	59-1348	4	1	1	3	2	3	1	1	1	1	1	1	1	1	1	1	1	1	1	1	1	1	1	1	1	3	6	5	1	1	1	1	1	1	1	1	1	1	1	1	1	1	1	1	1	1	1	2
	59-1353	3	1	2	2	2	1	1	1	1	1	1	1	1	1	1	1	1	1	1	1	1	1	1	1	1	3	9	11	1	1	1	1	1	1	1	1	1	1	1	1	1	2	1	1	1	1	1	1
	59-1362	3	1	1	2	2	2	1	1	1	1	1	1	1	1	1	1	1	1	1	1	1	1	1	1	1	3	10	11	1	1	1	1	1	1	1	1	1	2	1	1	1	1	1	1	1	1	1	1
	59-1372	4	1	2	1	1	1	1	1	1	2	2	1	1	1	1	1	1	1	1	1	1	1	1	1	1	3	6	9	1	1	1	1	1	1	1	1	1	1	2	1	1	1	1	1	1	1	1	1
	59-1403	4	1	2	3	3	1	1	1	1	1	1	1	1	1	1	1	1	1	1	1	1	1	1	1	1	6	8	11	1	1	1	1	1	1	1	1	1	2	1	1	1	1	1	1	1	1	1	1
	59-1408	3	1	2	2	2	1	1	1	1	1	1	1	1	1	1	1	1	1	1	1	1	1	1	1	1	4	11	12	1	1	1	1	1	1	1	1	1	1	1	1	1	1	1	1	1	1	1	1
	59-1409	4	1	2	2	2	1	1	2	1	1	1	1	1	1	1	1	1	1	1	1	1	1	1	1	1	5	7	8	1	1	1	1	1	1	1	1	1	1	1	1	1	1	1	1	1	1	1	1
	59-141	3	1	1	2	2	2	1	2	1	1	1	1	1	1	1	1	1	1	1	1	1	1	1	1	1	4	9	12	1	1	1	1	1	1	1	1	1	1	1	1	1	1	1	1	1	1	1	1
	59-1427	4	1	1	3	3	3	1	1	1	1	1	1	1	1	1	1	1	1	1	1	1	1	1	1	1	7	7	8	1	1	1	1	1	1	1	1	1	1	1	1	1	1	1	1	1	1	1	1
	59-1430	3	1	2	1	2	1	1	1	1	1	1	1	1	1	1	1	1	1	1	1	1	1	1	1	1	3	9	12	1	1	1	1	1	1	1	1	1	1	1	1	1	1	1	1	1	1	1	1
	59-1446	4	1	2	3	2	2	1	1	1	1	1	1	1	1	1	1	1	1	1	1	1	1	1	1	1	3	7	8	1	1	1	1	1	1	1	1	1	1	1	1	1	1	1	1	1	1	1	1
	59-1460	3	1	1	2	2	1	1	1	1	1	1	1	1	1	1	1	1	1	1	1	1	1	1	1	1	3	6	12	1	1	1	1	1	1	1	1	1	1	1	1	1	1	1	1	1	1	1	1
	59-147	3	1	2	2	3	1	1	1	1	1	1	1	1	1	1	1	1	1	1	1	1	1	1	1	1	3	8	7	1	1	1	2	1	1	1	1	1	1	1	1	1	1	1	1	1	1	1	1
	59-150	3	4	2	2	2	2	1	1	1	1	1	1	1	1	1	1	1	1	1	1	1	1	1	1	1	6	5	8	1	1	1	1	1	1	1	1	1	1	1	1	1	1	1	1	1	1	1	1
	59-1503	3	1	2	3	2	2	1	1	1	1	1	1	1	1	1	1	1	1	1	1	1	1	1	1	1	3	9	10	1	1	1	1	1	1	1	1	1	1	1	1	1	1	1	1	1	1	1	1
	59-1510	4	1	2	3	2	1	1	1	1	1	1	1	1	1	1	1	1	1	1	1	1	1	1	1	1	1	10	3	1	1	1	1	1	1	1	1	1	1	1	1	1	1	1	1	1	1	2	1
	59-1516	4	1	1	2	2	1	2	2	2	1	1	1	1	1	1	1	1	1	1	1	1	1	1	1	1	3	10	12	1	1	1	1	1	1	1	1	1	1	1	1	1	1	1	1	1	1	1	1
	59-1527	3	3	2	2	2	1	1	1	1	1	1	1	1	1	1	1	1	1	1	1	1	1	1	1	1	3	11	12	1	1	1	1	1	1	1	1	1	1	1	1	1	1	1	1	1	1	1	1
	59-1531	4	1	1	2	3	2	1	1	1	1	1	1	1	1	1	1	1	1	1	1	1	1	1	1	1	3	8	8	1	1	1	1	1	1	1	1	1	1	1	1	1	1	1	1	1	1	1	1
	59-1549	3	1	2	3	3	2	1	2	1	1	1	1	1	1	1	1	1	1	1	1	1	1	1	1	1	5	5	8	1	1	1	1	1	1	1	2	1	1	1	1	1	1	1	1	1	1	1	1
	59-1551	4	1	1	3	2	2	1	1	1	1	1	1	1	1	1	1	1	1	1	1	1	1	1	1	1	4	7	5	1	1	1	1	1	1	1	1	1	1	1	1	1	1	1	1	1	1	1	2
	59-1564	4	1	2	2	2	3	1	2	1	1	1	1	1	1	1	1	1	1	1	1	1	1	1	1	1	6	6	10	1	1	1	1	1	1	1	1	1	1	1	1	1	1	1	1	1	1	1	1
	59-1565	3	1	1	1	1	2	1	4	1	1	1	1	1	1	1	1	1	1	1	1	1	1	1	1	1	6	4	12	1	1	1	1	1	1	1	1	1	1	1	1	1	1	1	1	1	1	1	1
	59-1569	3	1	2	2	2	2	1	1	1	1	1	1	1	1	1	1	1	1	1	1	1	1	1	1	1	3	7	9	2	1	1	1	1	1	1	1	1	1	1	1	1	1	1	1	1	1	1	1
	59-1570	4	1	1	3	2	1	1	1	1	1	1	1	1	1	1	1	1	1	1	1	1	1	1	1	1	4	8	10	1	1	1	1	1	1	1	1	1	1	1	1	1	1	1	1	1	1	1	1
	59-1571	4	1	2	3	2	2	1	1	1	1	1	1	1	1	1	1	1	1	1	1	1	1	1	1	1	3	7	10	1	1	1	1	1	1	1	1	1	1	1	1	1	1	1	1	1	1	1	1
	59-1572	4	1	2	1	1	1	1	2	1	1	1	1	1	1	1	1	1	1	1	1	1	1	1	1	1	5	4	10	1	1	1	1	1	1	1	1	1	1	1	1	1	1	1	1	1	1	1	1
	59-1578	4	1	2	3	2	1	1	1	1	1	1	1	1	1	1	1	1	1	1	1	1	1	1	1	1	5	6	12	1	1	1	1	1	1	1	1	1	1	1	1	1	1	1	1	1	1	1	1
	59-1579	4	1	2	1	1	1	1	1	1	1	1	1	1	1	1	1	1	1	1	1	1	1	1	1	1	2	9	11	1	1	1	1	1	1	1	1	1	1	1	1	1	1	1	1	1	2	1	1
	59-158	3	1	1	2	2	2	2	2	2	1	1	1	1	1	1	1	1	1	1	1	1	1	1	1	1	6	4	8	1	1	1	1	1	1	1	1	1	1	1	1	1	1	1	1	1	1	1	1
	59-1581	4	1	2	3	2	2	1	1	1	1	1	1	1	1	1	1	1	1	1	1	1	1	1	1	1	6	9	5	1	1	1	1	1	1	1	1	1	1	1	1	1	1	1	1	1	1	1	1
	59-1582	4	1	2	2	2	1	1	1	1	1	1	1	1	1	1	1	1	1	1	1	1	1	1	1	1	3	8	5	1	1	1	1	1	2	1	1	1	1	1	1	1	1	1	1	1	1	1	1
	59-1583	4	1	1	3	2	1	1	1	1	1	1	1	1	1	1	1	1	1	1	1	1	1	1	1	1	2	4	12	1	1	1	1	1	1	1	1	1	1	1	1	1	1	1	1	1	1	1	1
	59-1584	4	1	1	3	2	2	1	1	1	1	1	1	1	1	1	1	1	1	1	1	1	1	1	1	1	2	9	9	1	1	1	1	1	1	1	1	1	1	1	1	2	1	1	1	1	1	1	1
	59-1585	3	1	2	2	3	2	1	2	1	2	2	1	1	1	1	1	1	1	1	1	1	1	1	1	1	4	7	8	1	1	1	1	1	1	1	1	1	1	1	1	1	1	1	1	1	1	1	1
	59-1588	3	1	1	2	2	2	1	1	1	1	1	1	1	1	1	1	1	1	1	1	1	1	1	1	1	3	8	8	1	1	1	1	1	1	1	1	1	1	1	1	1	1	1	1	1	1	1	1
	59-1591	3	1	2	3	2	2	1	1	1	1	1	1	1	1	1	1	1	1	1	1	1	1	1	1	1	3	9	11	1	1	1	1	1	1	1	1	1	1	1	1	1	2	1	1	1	1	1	1
	59-1593	4	1	2	2	2	2	1	2	1	2	1	1	1	1	1	1	2	1	1	1	1	1	1	1	1	6	8	8	1	1	1	1	1	1	1	1	1	1	1	1	1	1	1	1	1	1	1	1
	59-1597	4	1	1	3	2	2	2	3	3	1	1	1	1	1	1	1	1	1	1	1	1	1	1	1	1	4	5	10	1	1	1	1	1	1	1	1	1	1	1	1	1	1	1	1	1	1	1	1
	59-160	3	4	2	2	2	2	1	2	1	2	1	2	1	1	1	1	1	1	1	1	1	1	1	1	1	5	8	9	2	1	1	1	1	1	1	1	1	1	1	1	1	1	1	1	1	1	1	1
	59-1606	3	1	2	2	2	2	1	4	1	1	1	1	1	1	1	1	1	1	1	1	1	1	1	1	1	5	6	8	1	1	1	1	1	1	1	1	1	1	1	1	1	1	1	1	1	1	1	1
	59-162	4	4	2	2	2	2	1	1	1	1	1	1	1	1	1	1	1	1	1	1	1	1	1	1	1	4	7	10	1	1	1	1	1	1	1	1	1	1	1	1	1	1	1	1	1	1	1	1
	59-1626	3	1	1	2	2	2	1	1	1	1	1	1	1	1	1	1	1	1	1	1	1	1	1	1	1	2	7	8	1	1	1	1	1	1	1	1	1	1	1	1	1	1	1	1	1	1	1	1
	59-1643	3	1	1	3	3	2	1	1	1	2	2	1	1	1	1	1	1	1	1	1	1	1	1	1	1	2	10	9	1	1	1	1	1	1	1	1	1	1	1	1	2	1	1	1	1	1	1	1
	59-1653	4	1	1	2	2	2	1	1	1	2	2	1	1	1	1	1	1	1	1	1	1	1	1	1	1	4	10	8	1	1	1	1	1	1	1	1	1	1	1	1	1	1	1	1	1	1	1	1
	59-1659	3	1	2	3	2	1	1	1	1	2	1	1	2	1	1	1	1	1	1	1	1	1	1	1	1	6	7	11	1	1	1	1	1	1	1	1	1	1	1	1	1	2	1	1	1	1	1	1
	59-1663	3	1	1	3	2	1	1	1	1	1	1	1	1	1	1	1	1	1	1	1	1	1	1	1	1	5	10	11	1	1	1	1	1	1	1	1	1	1	1	1	1	2	1	1	1	1	1	1
	59-1679	4	1	2	1	1	1	1	1	1	1	1	1	1	1	1	1	1	1	1	1	1	1	1	1	1	3	10	5	1	1	1	1	1	1	2	1	1	1	1	1	1	1	1	1	1	1	1	1
	59-1680	3	1	2	2	2	2	1	1	1	1	1	1	1	1	1	1	1	2	1	1	1	2	1	1	1	2	9	5	1	1	1	1	1	1	1	1	1	1	1	1	1	1	1	1	1	1	1	1
	59-1681	4	1	2	2	2	2	1	1	1	1	1	1	1	1	1	1	1	1	1	1	1	1	1	1	1	2	10	11	1	1	1	1	1	1	1	1	1	1	1	1	1	2	1	1	1	1	1	1
	59-1684	3	1	1	2	3	1	1	1	1	1	1	1	1	1	1	1	1	1	1	1	1	1	1	1	1	4	6	12	1	1	1	1	1	1	1	1	1	1	1	1	1	1	1	1	1	1	1	1
	59-1693	4	1	2	2	2	2	1	1	1	1	1	1	1	1	1	1	1	1	1	1	1	1	1	1	1	3	8	11	1	1	1	1	1	1	1	1	1	1	1	1	1	1	1	1	1	1	1	1
	59-1694	22	3	1	1	1	1	2	2	3	1	1	1	1	1	1	1	1	1	1	1	1	1	1	1	1	5	4	5	1	1	1	1	1	1	1	1	1	1	1	1	1	1	1	1	1	1	1	2
	59-1695	3	1	2	2	2	2	1	2	1	2	1	1	1	1	1	1	2	1	1	1	1	1	1	1	1	6	7	8	1	1	1	1	1	1	1	1	1	1	1	1	1	1	1	1	1	1	1	1
	59-1702	4	1	2	2	1	2	1	1	1	1	1	1	1	1	1	1	1	1	1	1	1	1	1	1	1	5	6	8	1	1	1	1	1	1	1	1	1	1	1	1	1	1	1	1	1	1	1	1
	59-1714	9	1	1	2	2	2	1	1	1	1	1	1	1	1	1	1	1	1	1	1	1	1	1	1	1	3	5	8	1	1	1	1	1	1	1	1	1	1	1	1	1	1	1	1	1	1	1	1
	59-1719	3	1	1	2	2	2	2	3	3	1	1	1	1	1	1	1	1	1	1	1	1	1	1	1	1	5	5	9	2	1	1	1	1	1	1	1	1	1	1	1	1	1	1	1	1	1	1	1
	59-1726	3	1	2	2	1	2	1	1	1	1	1	1	1	1	1	1	1	2	1	1	1	1	2	1	1	4	11	8	1	1	1	1	1	1	1	1	1	1	1	1	1	1	1	1	1	1	1	1
	59-1728	6	1	2	2	2	2	1	1	1	1	1	1	1	1	1	1	1	1	1	1	1	1	1	1	1	8	6	12	1	1	1	1	1	1	1	1	1	1	1	1	1	1	1	1	1	1	1	1
	59-1730	3	1	2	3	2	2	1	1	1	2	1	1	2	1	1	1	1	1	1	1	1	1	1	1	1	5	6	5	1	1	1	1	1	1	1	1	1	1	1	1	1	1	1	1	1	1	1	2
	59-1735	3	1	2	2	2	2	1	1	1	1	1	1	1	1	1	1	1	1	1	1	1	1	1	1	1	4	8	9	2	1	1	1	1	1	1	1	1	1	1	1	1	1	1	1	1	1	1	1
	59-1741	3	1	1	2	3	1	1	1	1	2	2	1	1	1	1	1	1	1	1	1	1	1	1	1	1	3	9	11	1	1	1	1	1	1	1	1	1	1	1	1	1	2	1	1	1	1	1	1
	59-1743	3	1	2	2	2	2	1	1	1	1	1	1	1	1	1	1	1	1	1	1	1	1	1	1	1	2	10	11	1	1	1	1	1	1	1	1	1	1	1	1	1	2	1	1	1	1	1	1
	59-1752	3	1	1	2	2	2	1	1	1	1	1	1	1	1	1	1	1	1	1	1	1	1	1	1	1	2	9	11	1	1	1	1	1	1	1	1	1	1	1	1	1	2	1	1	1	1	1	1
	59-1757	4	1	1	2	2	2	1	1	1	1	1	1	1	1	1	1	1	1	1	1	1	1	1	1	1	4	8	8	1	1	1	1	1	1	1	1	1	1	1	1	1	1	1	1	1	1	1	1
	59-1761	4	1	1	3	2	2	1	1	1	1	1	1	1	1	1	1	1	1	1	1	1	1	1	1	1	3	7	10	1	1	1	1	1	1	1	1	1	1	1	1	1	1	1	1	1	1	1	1
	59-1769	4	1	1	3	2	2	1	1	1	1	1	1	1	1	1	1	1	1	1	1	1	1	1	1	1	3	9	12	1	1	1	1	1	1	1	1	1	1	1	1	1	1	1	1	1	1	1	1
	59-1770	4	1	1	2	3	1	1	1	1	1	1	1	1	1	1	1	1	1	1	1	1	1	1	1	1	1	9	7	1	1	2	1	1	1	1	1	1	1	1	1	1	1	1	1	1	1	1	1
	59-1773	4	1	2	3	1	2	1	1	1	1	1	1	1	1	1	1	1	1	1	1	1	1	1	1	1	5	3	10	1	1	1	1	1	1	1	1	1	1	1	1	1	1	1	1	1	1	1	1
	59-1786	4	1	2	2	3	2	1	1	1	1	1	1	1	1	1	1	1	1	1	1	1	1	1	1	1	3	9	11	1	1	1	1	1	1	1	1	1	1	1	1	1	2	1	1	1	1	1	1
	59-1793	3	1	2	3	3	2	1	1	1	1	1	1	1	1	1	1	1	1	1	1	1	1	1	1	1	2	10	11	1	1	1	1	1	1	1	1	1	2	1	1	1	1	1	1	1	1	1	1
	59-1805	7	1	2	3	3	2	1	1	1	1	1	1	1	1	1	1	1	1	1	1	1	1	1	1	1	4	10	11	1	1	1	1	1	1	1	1	1	1	1	1	1	2	1	1	1	1	1	1
	59-1819	3	1	2	2	2	2	1	1	1	1	1	1	1	1	1	1	1	1	1	1	1	1	1	1	1	4	7	12	1	1	1	1	1	1	1	1	1	1	1	1	1	1	1	1	1	1	1	1
	59-1832	2	3	2	2	2	2	1	1	1	1	1	1	1	1	1	1	1	1	1	1	1	1	1	1	1	2	9	9	2	1	1	1	1	1	1	1	1	1	1	1	1	1	1	1	1	1	1	1
	59-185	4	1	1	3	2	2	1	2	1	1	1	1	1	1	1	1	1	1	1	1	1	1	1	1	1	2	9	12	1	1	1	1	1	1	1	1	1	1	1	1	1	1	1	1	1	1	1	1
	59-1858	4	1	2	3	2	2	1	1	1	1	1	1	1	1	1	1	1	1	1	1	1	1	1	1	1	4	8	10	1	1	1	1	1	1	1	1	1	1	1	1	1	1	1	1	1	1	1	1
	59-1881	4	1	1	2	1	2	1	1	1	1	1	1	1	1	1	1	1	1	1	1	1	1	1	1	1	3	8	12	1	1	1	1	1	1	1	1	1	1	1	1	1	1	1	1	1	1	1	1
	59-1885	3	1	2	2	3	2	1	1	1	1	1	1	1	1	1	1	1	1	1	1	1	1	1	1	1	4	7	8	1	1	1	1	1	1	1	1	1	1	1	1	1	1	1	1	1	1	1	1
	59-1890	4	1	2	3	2	1	1	2	1	1	1	1	1	1	1	1	1	1	1	1	1	1	1	1	1	3	6	10	1	1	1	1	1	1	1	1	1	1	1	1	1	1	1	1	1	1	1	1
	59-1891	3	1	1	3	2	2	1	1	1	1	1	1	1	1	1	1	1	1	1	1	1	1	1	1	1	2	7	3	1	1	1	1	1	1	1	1	1	1	1	1	1	1	1	1	1	1	2	1
	59-1897	3	1	2	3	2	2	1	1	1	1	1	1	1	1	1	1	1	1	1	1	1	1	1	1	1	4	5	12	1	1	1	1	1	1	1	1	1	1	1	1	1	1	1	1	1	1	1	1
	59-1914	3	1	2	2	3	1	2	4	4	1	1	1	1	1	1	1	1	1	1	1	1	1	1	1	1	6	5	8	1	1	1	1	1	1	1	1	1	1	1	1	1	1	1	1	1	1	1	1
	59-1915	4	1	1	3	2	3	1	1	1	1	1	1	1	1	1	1	1	1	1	1	1	1	1	1	1	2	7	10	1	1	1	1	1	1	1	1	1	1	1	1	1	1	1	1	1	1	1	1
	59-1921	4	1	2	2	2	2	1	1	1	1	1	1	1	1	1	1	1	1	1	1	1	1	1	1	1	3	7	12	1	1	1	1	1	1	1	1	1	1	1	1	1	1	1	1	1	1	1	1
	59-1942	3	1	2	3	2	3	1	1	1	1	1	1	1	1	1	1	1	1	1	1	1	1	1	1	1	6	8	3	1	1	1	1	1	1	1	1	1	1	1	1	1	1	1	1	1	1	2	1
	59-1950	3	1	2	1	2	2	1	1	1	1	1	1	1	1	1	1	1	1	1	1	1	1	1	1	1	6	6	3	1	1	1	1	1	1	1	1	1	1	1	1	1	1	1	1	1	1	2	1
	59-1953	4	1	1	3	2	1	1	1	1	1	1	1	1	1	1	1	1	1	1	1	1	1	1	1	1	4	8	8	1	1	1	1	1	1	1	1	1	1	1	1	1	1	1	1	1	1	1	1
	59-196	3	1	1	2	1	1	1	1	1	1	1	1	1	1	1	1	1	1	1	1	1	1	1	1	1	5	6	8	1	1	1	1	1	1	1	1	1	1	1	1	1	1	1	1	1	1	1	1
	59-1969	3	1	1	2	2	2	1	1	1	1	1	1	1	1	1	1	1	1	1	1	1	1	1	1	1	2	8	7	1	1	1	2	1	1	1	1	1	1	1	1	1	1	1	1	1	1	1	1
	59-1972	11	1	1	3	3	2	1	2	1	2	1	1	1	1	1	1	2	1	1	1	1	1	1	1	1	3	7	12	1	1	1	1	1	1	1	1	1	1	1	1	1	1	1	2	1	1	1	1
	59-200	3	1	1	2	3	2	1	2	1	1	1	1	1	1	1	1	1	1	1	1	1	1	1	1	1	5	10	12	1	1	1	1	1	1	1	1	1	1	1	1	1	1	1	1	1	1	1	1
	59-201	3	1	1	2	2	2	1	2	1	1	1	1	1	1	1	1	1	1	1	1	1	1	1	1	1	3	9	8	1	1	1	1	1	1	1	1	1	1	1	1	1	1	1	1	1	1	1	1
	59-2013	4	1	1	3	2	2	1	1	1	1	1	1	1	1	1	1	1	1	1	1	1	1	1	1	1	3	9	10	1	1	1	1	1	1	1	1	1	1	1	1	1	1	1	1	1	1	1	1
	59-2019	3	1	1	3	2	3	1	1	1	1	1	1	1	1	1	1	1	1	1	1	1	1	1	1	1	4	7	9	2	1	1	1	1	1	1	1	1	1	1	1	1	1	1	1	1	1	1	1
	59-2021	4	1	1	1	2	2	1	1	1	1	1	1	1	1	1	1	1	1	1	1	1	1	1	1	1	4	7	12	1	1	1	1	1	1	1	1	1	1	1	1	1	1	1	1	1	1	1	1
	59-2044	3	1	2	3	2	2	1	4	1	1	1	1	1	1	1	1	1	2	1	1	1	1	2	1	1	5	8	10	1	1	1	1	1	1	1	1	1	1	1	1	1	1	1	1	1	1	1	1
	59-2045	3	1	1	2	2	2	1	1	1	1	1	1	1	1	1	1	1	1	1	1	1	1	1	1	1	3	8	12	1	1	1	1	1	1	1	1	1	1	1	1	1	1	1	1	1	1	1	1
	59-2062	3	1	1	3	2	3	1	2	1	1	1	1	1	1	1	1	1	1	1	1	1	1	1	1	1	4	11	10	1	1	1	1	1	1	1	1	1	1	1	1	1	1	1	1	1	1	1	1
	59-2097	4	1	2	2	2	2	1	1	1	1	1	1	1	1	1	1	1	1	1	1	1	1	1	1	1	2	5	12	1	1	1	1	1	1	1	1	1	1	1	1	1	1	1	1	1	1	1	1
	59-21	3	4	2	2	2	2	1	1	1	1	1	1	1	1	1	1	1	1	1	1	1	1	1	1	1	4	6	3	1	1	1	1	1	1	1	1	1	1	1	1	1	1	1	1	1	1	2	1
	59-210	3	1	2	2	2	3	2	2	2	1	1	1	1	1	1	1	1	1	1	1	1	1	1	1	1	3	9	8	1	1	1	1	1	1	1	1	1	1	1	1	1	1	1	1	1	1	1	1
	59-2101	3	1	1	2	2	1	1	1	1	1	1	1	1	1	1	1	1	1	1	1	1	1	1	1	1	2	10	9	1	1	1	1	1	1	1	1	2	1	1	1	1	1	1	1	1	1	1	1
	59-2104	3	1	2	2	2	2	2	3	2	1	1	1	1	1	1	1	1	1	1	1	1	1	1	1	1	6	5	8	1	1	1	1	1	1	1	1	1	1	1	1	1	1	1	1	1	1	1	1
	59-211	4	4	1	2	2	2	2	3	2	1	1	1	1	1	1	1	1	1	1	1	1	1	1	1	1	5	5	10	1	1	1	1	1	1	1	1	1	1	1	1	1	1	1	1	1	1	1	1
	59-2117	3	1	2	2	2	2	1	1	1	1	1	1	1	1	1	1	1	1	1	1	1	1	1	1	1	2	9	8	1	1	1	1	1	1	1	1	1	1	1	1	1	1	1	1	1	1	1	1
	59-2120	3	1	2	3	2	2	1	1	1	1	1	1	1	1	1	1	1	1	1	1	1	1	1	1	1	2	8	9	1	1	1	1	1	1	1	1	1	1	1	1	2	1	1	1	1	1	1	1
	59-2139	4	1	1	3	2	2	1	1	1	1	1	1	1	1	1	1	1	1	1	1	1	1	1	1	1	3	8	8	1	1	1	1	1	1	1	1	1	1	1	1	1	1	1	1	1	1	1	1
	59-2152	3	1	1	2	2	2	1	1	1	1	1	1	1	1	1	1	1	1	1	1	1	1	1	1	1	3	7	12	1	1	1	1	1	1	1	1	1	1	1	1	1	1	1	1	1	1	1	1
	59-2153	3	1	1	2	2	2	1	1	1	1	1	1	1	1	1	1	1	1	1	1	1	1	1	1	1	2	7	12	1	1	1	1	1	1	1	1	1	1	1	1	1	1	1	1	1	1	1	1
	59-2156	3	1	2	2	3	2	1	1	1	1	1	1	1	1	1	1	1	1	1	1	1	1	1	1	1	3	6	11	1	1	1	1	1	1	1	1	1	1	1	1	1	1	1	1	1	1	1	1
	59-216	4	1	1	2	3	2	1	2	1	1	1	1	1	1	1	1	1	1	1	1	1	1	1	1	1	2	9	11	1	1	1	1	1	1	1	1	1	1	1	1	1	2	1	1	1	1	1	1
	59-2160	3	1	1	2	2	2	1	1	1	2	1	2	1	1	1	1	1	1	1	1	1	1	1	1	1	2	10	11	1	1	1	1	1	1	1	1	1	1	1	1	1	2	1	1	1	1	1	1
	59-2161	3	1	2	2	2	2	1	1	1	1	1	1	1	1	1	1	1	1	1	1	1	1	1	1	1	2	9	11	1	1	1	1	1	1	1	1	1	1	1	1	1	2	1	1	1	1	1	1
	59-2163	3	1	2	2	3	2	1	1	1	1	1	1	1	1	1	1	1	1	1	1	1	1	1	1	1	4	6	10	1	1	1	1	1	1	1	1	1	1	1	1	1	1	1	1	1	1	1	1
	59-2168	4	1	1	2	2	2	1	2	1	1	1	1	1	1	1	1	1	1	1	1	1	1	1	1	1	5	6	8	1	1	1	1	1	1	1	1	1	1	1	1	1	1	1	1	1	1	1	1
	59-2171	4	1	1	2	2	1	1	1	1	1	1	1	1	1	1	1	1	1	1	1	1	1	1	1	1	2	9	3	1	1	1	1	1	1	1	1	1	1	1	1	1	1	1	1	1	1	2	1
	59-2172	4	1	2	3	2	2	1	1	1	1	1	1	1	1	1	1	1	1	1	1	1	1	1	1	1	3	9	10	1	1	1	1	1	1	1	1	1	1	1	1	1	1	1	1	1	1	1	1
	59-2174	4	1	2	2	2	3	1	1	1	1	1	1	1	1	1	1	1	1	1	1	1	1	1	1	1	3	5	5	1	1	1	1	1	1	1	1	1	1	1	1	1	1	1	1	1	1	1	2
	59-2177	4	1	2	2	2	2	1	2	1	1	1	1	1	1	1	1	1	1	1	1	1	1	1	1	1	4	7	3	1	1	1	1	1	1	1	1	1	1	1	1	1	1	1	1	1	1	2	1
	59-2179	3	1	1	3	2	2	1	1	1	1	1	1	1	1	1	1	1	1	1	1	1	1	1	1	1	3	9	11	1	1	1	1	1	1	1	1	1	1	1	1	1	2	1	1	1	1	1	1
	59-2190	4	3	1	3	2	2	1	1	1	1	1	1	1	1	1	1	1	1	1	1	1	1	1	1	1	3	7	10	1	1	1	1	1	1	1	1	1	1	1	1	1	1	1	1	1	1	1	1
	59-2194	3	1	1	3	2	2	1	2	1	2	2	1	1	1	1	1	1	1	1	1	1	1	1	1	1	4	6	8	1	1	1	1	1	1	1	1	1	1	1	1	1	1	1	1	1	1	1	1
	59-2195	3	1	1	1	1	2	1	1	1	1	1	1	1	1	1	1	1	1	1	1	1	1	1	1	1	4	10	12	1	1	1	1	1	1	1	1	1	1	1	1	1	1	1	2	1	1	1	1
	59-2197	4	1	1	1	1	1	1	1	1	1	1	1	1	1	1	1	1	1	1	1	1	1	1	1	1	3	8	8	1	1	1	1	1	1	1	1	1	1	1	1	1	1	1	1	1	1	1	1
	59-2199	3	1	2	2	2	2	1	1	1	1	1	1	1	1	1	1	1	1	1	1	1	1	1	1	1	2	6	10	1	1	1	1	1	1	1	1	1	1	1	1	1	1	1	1	1	1	1	1
	59-2200	3	1	2	2	2	2	1	1	1	1	1	1	1	1	1	1	1	1	1	1	1	1	1	1	1	4	8	3	1	1	1	1	1	1	1	1	1	1	1	1	1	1	1	1	1	1	2	1
	59-2209	3	1	1	2	2	2	1	1	1	1	1	1	1	1	1	1	1	1	1	1	1	1	1	1	1	4	9	8	1	1	1	1	1	1	1	1	1	1	1	1	1	1	1	1	1	1	1	1
	59-221	4	1	2	3	2	1	1	1	1	1	1	1	1	1	1	1	1	1	1	1	1	1	1	1	1	1	9	8	1	1	1	1	1	1	1	1	1	1	1	1	1	1	1	1	1	1	1	1
	59-2230	3	1	2	1	2	3	1	1	1	2	1	2	1	1	1	1	1	1	1	1	1	1	1	1	1	3	8	10	1	1	1	1	1	1	1	1	1	1	1	1	1	1	1	1	1	1	1	1
	59-2246	4	1	1	3	2	2	1	1	1	1	1	1	1	1	1	1	1	1	1	1	1	1	1	1	1	5	5	5	1	1	1	1	1	1	1	1	1	1	1	1	1	1	1	1	1	1	1	2
	59-2287	4	1	1	2	2	2	2	4	3	1	1	1	1	1	1	1	1	1	1	1	1	1	1	1	1	3	10	5	1	1	1	1	1	1	1	1	1	1	1	1	1	1	1	1	1	1	1	2
	59-2307	3	1	1	3	2	2	1	1	1	1	1	1	1	1	1	1	1	1	1	1	1	1	1	1	1	2	9	5	1	1	1	1	1	2	1	1	1	1	1	1	1	1	1	1	1	1	1	1
	59-2308	4	1	1	2	3	2	1	3	1	1	1	1	1	1	1	1	1	1	1	1	1	1	1	1	1	3	10	11	1	1	1	1	1	1	1	1	1	1	1	1	1	1	1	1	1	2	1	1
	59-2335	3	1	2	2	2	2	1	1	1	1	1	1	1	1	1	1	1	1	1	1	1	1	1	1	1	3	8	12	1	1	1	1	1	1	1	1	1	1	1	1	1	1	1	1	1	1	1	1
	59-2341	4	1	1	3	2	2	1	1	1	1	1	1	1	1	1	1	1	1	1	1	1	1	1	1	1	3	9	11	1	1	1	1	1	1	1	1	1	1	1	1	1	2	1	1	1	1	1	1
	59-2360	4	1	2	2	2	2	1	1	1	1	1	1	1	1	1	1	1	1	1	1	1	1	1	1	1	4	5	12	1	1	1	1	1	1	1	1	1	1	1	1	1	1	1	1	1	1	1	1
	59-2362	4	1	2	3	2	3	1	1	1	2	1	1	2	1	1	1	1	1	1	1	1	1	1	1	1	4	7	11	1	1	1	1	1	1	1	1	1	1	1	1	1	2	1	1	1	1	1	1
	59-2377	16	1	1	2	2	2	1	1	1	1	1	1	1	1	1	1	1	1	1	1	1	1	1	1	1	3	7	3	1	1	1	1	1	1	1	1	1	1	1	1	1	1	1	1	1	1	2	1
	59-2398	3	1	1	2	2	2	1	1	1	1	1	1	1	1	1	1	1	1	1	1	1	1	1	1	1	4	7	8	1	1	1	1	1	1	1	1	1	1	1	1	1	1	1	1	1	1	1	1
	59-2402	4	1	1	3	2	2	1	2	1	1	1	1	1	1	1	1	1	1	1	1	1	1	1	1	1	8	6	10	1	1	1	1	1	1	1	1	1	1	1	1	1	1	1	1	1	1	1	1
	59-2403	3	1	2	3	2	2	1	1	1	1	1	1	1	1	1	1	1	1	1	1	1	1	1	1	1	2	10	11	1	1	1	1	1	1	1	1	1	1	1	1	1	2	1	1	1	1	1	1
	59-262	6	4	2	1	1	1	2	4	3	1	1	1	1	1	1	1	1	1	1	1	1	1	1	1	1	3	9	12	1	1	1	1	1	1	1	1	1	1	1	1	1	1	1	2	1	1	1	1
	59-282	3	4	2	2	3	2	1	1	1	1	1	1	1	1	1	1	1	1	1	1	1	1	1	1	1	4	9	10	1	1	1	1	1	1	1	1	1	1	1	1	1	1	1	1	1	1	1	1
	59-284	3	1	2	2	2	1	1	1	1	1	1	1	1	1	1	1	1	1	1	1	1	1	1	1	1	4	7	12	1	1	1	1	1	1	1	1	1	1	1	1	1	1	1	1	1	1	1	1
	59-289	4	1	1	3	2	1	1	1	1	1	1	1	1	1	1	1	1	1	1	1	1	1	1	1	1	4	6	10	1	1	1	1	1	1	1	1	1	1	1	1	1	1	1	1	1	1	1	1
	59-308	3	4	1	2	2	2	1	1	1	1	1	1	1	1	1	1	1	1	1	1	1	1	1	1	1	4	9	3	1	1	1	1	1	1	1	1	1	1	1	1	1	1	1	1	1	1	2	1
	59-312	3	1	2	3	3	2	1	1	1	1	1	1	1	1	1	1	1	1	1	1	1	1	1	1	1	5	9	10	1	1	1	1	1	1	1	1	1	1	1	1	1	1	1	1	1	1	1	1
	59-316	3	4	1	2	2	2	1	1	1	1	1	1	1	1	1	1	1	1	1	1	1	1	1	1	1	5	10	11	1	1	1	1	1	1	1	1	1	1	1	1	1	2	1	1	1	1	1	1
	59-320	11	1	1	2	2	2	1	2	1	1	1	1	1	1	1	1	1	1	1	1	1	1	1	1	1	4	7	10	1	1	1	1	1	1	1	1	1	1	1	1	1	1	1	1	1	1	1	1
	59-327	2	4	2	1	1	1	2	3	3	1	1	1	1	1	1	1	1	1	1	1	1	1	1	1	1	7	6	8	1	1	1	1	1	1	1	1	1	1	1	1	1	1	1	1	1	1	1	1
	59-328	4	1	2	1	1	1	1	1	1	1	1	1	1	1	1	1	1	1	1	1	1	1	1	1	1	4	9	3	1	1	1	1	1	1	1	1	1	1	1	1	1	1	1	1	1	1	2	1
	59-330	3	4	2	2	2	2	1	1	1	1	1	1	1	1	1	1	1	1	1	1	1	1	1	1	1	3	3	12	1	1	1	1	1	1	1	1	1	1	1	1	1	1	1	1	1	1	1	1
	59-331	4	4	1	2	2	2	1	1	1	1	1	1	1	1	1	1	1	1	1	1	1	1	1	1	1	3	9	11	1	1	1	1	1	1	1	1	1	1	1	1	1	2	1	1	1	1	1	1
	59-340	5	4	2	3	3	2	2	2	2	1	1	1	1	1	1	1	1	1	1	1	1	1	1	1	1	5	5	5	1	1	1	1	1	1	1	1	1	1	1	1	1	1	1	1	1	1	1	2
	59-342	3	4	1	2	2	2	2	2	2	1	1	1	1	1	1	1	1	1	1	1	1	1	1	1	1	4	9	8	1	1	1	1	1	1	1	1	1	1	1	1	1	1	1	1	1	1	1	1
	59-353	4	4	1	2	2	2	1	1	1	1	1	1	1	1	1	1	1	1	1	1	1	1	1	1	1	4	3	12	1	1	1	1	1	1	1	1	1	1	1	1	1	1	1	1	1	1	1	1
	59-355	3	4	1	3	2	3	1	1	1	1	1	1	1	1	1	1	1	1	1	1	1	1	1	1	1	4	8	12	1	1	1	1	1	1	1	1	1	1	1	1	1	1	1	1	1	1	1	1
	59-374	3	4	2	2	2	1	1	1	1	1	1	1	1	1	1	1	1	1	1	1	1	1	1	1	1	4	6	10	1	1	1	1	1	1	1	1	1	1	1	1	1	1	1	1	1	1	1	1
	59-396	3	1	1	1	2	1	1	1	1	1	1	1	1	1	1	1	1	2	1	1	1	1	1	1	2	2	10	11	1	1	1	1	1	1	1	1	1	1	1	1	1	2	1	1	1	1	1	1
	59-398	3	4	1	2	2	3	1	1	1	1	1	1	1	1	1	1	1	1	1	1	1	1	1	1	1	5	7	12	1	1	1	1	1	1	1	1	1	1	1	1	1	1	1	1	1	1	1	1
	59-40	3	4	1	2	2	2	1	1	1	1	1	1	1	1	1	1	1	1	1	1	1	1	1	1	1	5	5	12	1	1	1	1	1	1	1	1	1	1	1	1	1	1	1	1	1	1	1	1
	59-400	4	1	1	3	1	1	1	1	1	1	1	1	1	1	1	1	1	1	1	1	1	1	1	1	1	3	4	5	1	1	1	1	1	1	1	1	1	1	1	1	1	1	1	1	1	1	1	2
	59-425	3	4	1	1	1	1	1	1	1	1	1	1	1	1	1	1	1	1	1	1	1	1	1	1	1	4	10	11	1	1	1	1	1	1	1	1	1	1	1	1	1	2	1	1	1	1	1	1
	59-426	4	1	1	2	2	2	1	2	1	1	1	1	1	1	1	1	1	1	1	1	1	1	1	1	1	4	7	8	1	1	1	1	1	1	1	1	1	1	1	1	1	1	1	1	1	1	1	1
	59-467	3	4	2	3	2	2	2	3	3	1	1	1	1	1	1	1	1	1	1	1	1	1	1	1	1	5	6	5	1	1	1	1	1	1	1	1	1	1	1	1	1	1	1	1	1	1	1	2
	59-476	3	4	2	2	2	2	1	1	1	1	1	1	1	1	1	1	1	1	1	1	1	1	1	1	1	5	9	11	1	1	1	1	1	1	1	1	1	1	1	1	1	2	1	1	1	1	1	1
	59-493	11	4	2	1	2	1	1	2	1	1	1	1	1	1	1	1	1	1	1	1	1	1	1	1	1	5	5	8	1	1	1	1	1	1	1	1	1	1	1	1	1	1	1	1	1	1	1	1
	59-494	4	4	1	3	1	2	1	1	1	1	1	1	1	1	1	1	1	1	1	1	1	1	1	1	1	8	8	3	1	1	1	1	1	1	1	1	1	1	1	1	1	1	1	1	1	1	2	1
	59-504	4	4	2	3	2	2	1	1	1	1	1	1	1	1	1	1	1	1	1	1	1	1	1	1	1	3	9	3	1	1	1	1	1	1	1	1	1	1	1	1	1	1	1	1	1	1	2	1
	59-568	3	1	2	1	1	1	1	1	1	1	1	1	1	1	1	1	1	1	1	1	1	1	1	1	1	3	5	8	1	1	1	1	1	1	1	1	1	1	1	1	1	1	1	1	1	1	1	1
	59-575	4	4	2	3	2	1	1	1	1	1	1	1	1	1	1	1	1	1	1	1	1	1	1	1	1	2	8	8	1	1	1	1	1	1	1	1	1	1	1	1	1	1	1	1	1	1	1	1
	59-602	3	4	1	3	2	1	1	1	1	1	1	1	1	1	1	1	1	1	1	1	1	1	1	1	1	4	8	7	1	1	1	2	1	1	1	1	1	1	1	1	1	1	1	1	1	1	1	1
	59-622	4	1	2	3	2	1	1	1	1	1	1	1	1	1	1	1	1	1	1	1	1	1	1	1	1	4	9	11	1	1	1	1	1	1	1	1	1	1	1	1	1	2	1	1	1	1	1	1
	59-624	4	4	1	3	3	1	1	1	1	1	1	1	1	1	1	1	1	1	1	1	1	1	1	1	1	3	8	12	1	1	1	1	1	1	1	1	1	1	1	1	1	1	1	1	1	1	1	1
	59-625	3	4	1	2	2	2	2	1	2	1	1	1	1	1	1	1	1	1	1	1	1	1	1	1	1	4	6	12	1	1	1	1	1	1	1	1	1	1	1	1	1	1	1	1	1	1	1	1
	59-627	3	4	1	3	2	2	1	1	1	1	1	1	1	1	1	1	1	1	1	1	1	1	1	1	1	4	7	8	1	1	1	1	1	1	1	1	1	1	1	1	1	1	1	1	1	1	1	1
	59-634	4	4	1	3	3	2	1	1	1	1	1	1	1	1	1	1	1	1	1	1	1	1	1	1	1	4	11	12	1	1	1	1	1	1	1	1	1	1	1	1	1	1	1	1	1	1	1	1
	59-635	3	4	2	1	1	1	1	1	1	1	1	1	1	1	1	1	1	1	1	1	1	1	1	1	1	9	9	11	1	1	1	1	1	1	1	1	1	1	1	1	1	2	1	1	1	1	1	1
	59-637	3	4	1	2	3	2	1	1	1	1	1	1	1	1	1	1	1	1	1	1	1	1	1	1	1	9	9	5	1	1	1	1	1	1	1	1	1	1	1	1	1	1	1	1	1	1	1	2
	59-645	3	4	2	2	2	1	1	2	1	1	1	1	1	1	1	1	1	1	1	1	1	1	1	1	1	4	9	11	1	1	1	1	1	1	1	1	1	1	1	1	1	1	1	1	1	1	1	1
	59-657	3	1	2	1	1	1	1	1	1	1	1	1	1	1	1	1	1	1	1	1	1	1	1	1	1	4	10	5	1	1	1	1	1	1	1	1	1	1	1	1	1	1	1	1	1	1	1	2
	59-659	3	1	1	1	1	1	1	1	1	1	1	1	1	1	1	1	1	1	1	1	1	1	1	1	1	5	9	5	1	1	1	1	1	1	1	1	1	1	1	1	1	1	1	1	1	1	1	2
	59-660	3	4	1	2	2	1	1	1	1	1	1	1	1	1	1	1	1	1	1	1	1	1	1	1	1	3	10	11	1	1	1	1	1	1	1	1	1	1	1	1	1	2	1	1	1	1	1	1
	59-666	4	1	2	2	2	1	1	1	1	1	1	1	1	1	1	1	1	1	1	1	1	1	1	1	1	6	11	11	1	1	1	1	1	1	1	1	1	2	1	1	1	1	1	1	1	1	1	1
	59-677	10	1	1	1	1	1	1	1	1	2	1	2	1	1	1	1	1	1	1	1	1	1	1	1	1	8	11	8	1	1	1	1	1	1	1	1	1	1	1	1	1	1	1	1	1	1	1	1
	59-683	3	1	1	2	2	1	1	1	1	1	1	1	1	1	1	1	1	1	1	1	1	1	1	1	1	2	10	11	1	1	1	1	1	1	1	1	1	1	1	1	1	2	1	1	1	1	1	1
	59-702	3	1	1	2	3	3	1	1	1	2	2	1	1	1	1	1	1	1	1	1	1	1	1	1	1	3	6	10	1	1	1	1	1	1	1	1	1	1	1	1	1	1	1	1	1	1	1	1
	59-714	3	1	1	3	2	2	1	1	1	1	1	1	1	1	1	1	1	1	1	1	1	1	1	1	1	6	6	11	1	1	1	1	1	1	1	1	1	2	1	1	1	1	1	1	1	1	1	1
	59-718	3	1	1	2	2	2	1	2	1	2	2	1	1	1	1	1	1	1	1	1	1	1	1	1	1	4	9	8	1	1	1	1	1	1	1	1	1	1	1	1	1	1	1	1	1	1	1	1
	59-729	3	1	2	2	2	2	1	1	1	2	1	2	1	1	1	1	1	1	1	1	1	1	1	1	1	3	9	9	2	1	1	1	1	1	1	1	1	1	1	1	1	1	1	1	1	1	1	1
	59-736	4	1	2	3	2	2	1	1	1	1	1	1	1	1	1	1	1	1	1	1	1	1	1	1	1	6	9	11	1	1	1	1	1	1	1	1	1	1	1	1	1	1	1	1	1	1	1	1
	59-741	4	1	2	2	1	1	1	1	1	1	1	1	1	1	1	1	1	1	1	1	1	1	1	1	1	4	8	8	1	1	1	1	1	1	1	1	1	1	1	1	1	1	1	1	1	1	1	1
	59-747	3	1	1	2	2	2	1	1	1	1	1	1	1	1	1	1	1	1	1	1	1	1	1	1	1	4	10	12	1	1	1	1	1	1	1	1	1	1	1	1	1	1	1	1	1	1	1	1
	59-749	4	1	2	2	3	1	1	1	1	1	1	1	1	1	1	1	1	1	1	1	1	1	1	1	1	3	8	8	1	1	1	1	1	1	1	1	1	1	1	1	1	1	1	1	1	1	1	1
	59-753	4	1	2	1	2	1	1	1	1	1	1	1	1	1	1	1	1	1	1	1	1	1	1	1	1	2	9	9	1	1	1	1	1	1	1	1	1	1	1	1	2	1	1	1	1	1	1	1
	59-759	3	1	1	1	1	1	1	1	1	1	1	1	1	1	1	1	1	1	1	1	1	1	1	1	1	4	8	8	1	1	1	1	1	1	1	1	1	1	1	1	1	1	1	1	1	1	1	1
	59-761	4	1	1	3	2	2	1	1	1	1	1	1	1	1	1	1	1	1	1	1	1	1	1	1	1	2	9	12	1	1	1	1	1	1	1	1	1	1	1	1	1	1	1	2	1	1	1	1
	59-767	3	1	1	2	3	1	1	1	1	1	1	1	1	1	1	1	1	1	1	1	1	1	1	1	1	4	7	12	1	1	1	1	1	1	1	1	1	1	1	1	1	1	1	1	1	1	1	1
	59-769	3	1	2	1	1	1	1	1	1	1	1	1	1	1	1	1	1	1	1	1	1	1	1	1	1	4	9	9	2	1	1	1	1	1	1	1	1	1	1	1	1	1	1	1	1	1	1	1
	59-786	4	1	2	2	2	1	1	1	1	1	1	1	1	1	1	1	1	1	1	1	1	1	1	1	1	5	5	10	1	1	1	1	1	1	1	1	1	1	1	1	1	1	1	1	1	1	1	1
	59-788	4	1	1	1	1	1	2	8	2	1	1	1	1	1	1	1	1	1	1	1	1	1	1	1	1	4	9	3	1	1	1	1	1	1	1	1	1	1	1	1	1	1	1	1	1	1	2	1
	59-820	3	1	2	2	2	2	1	1	1	1	1	1	1	1	1	1	1	1	1	1	1	1	1	1	1	2	8	11	1	1	1	1	1	1	1	1	1	1	1	1	1	1	1	1	1	2	1	1
	59-824	3	1	1	2	2	2	1	1	1	2	1	2	1	1	1	1	1	1	1	1	1	1	1	1	1	4	11	8	1	1	1	1	1	1	1	1	1	1	1	1	1	1	1	1	1	1	1	1
	59-826	3	1	2	2	2	2	1	1	1	1	1	1	1	1	1	1	1	1	1	1	1	1	1	1	1	3	9	11	1	1	1	1	1	1	1	1	1	1	1	1	1	2	1	1	1	1	1	1
	59-832	3	1	1	2	2	2	1	1	1	1	1	1	1	1	1	1	1	1	1	1	1	1	1	1	1	4	8	12	1	1	1	1	1	1	1	1	1	1	1	1	1	1	1	1	1	1	1	1
	59-85	3	4	1	2	2	2	1	1	1	1	1	1	1	1	1	1	1	1	1	1	1	1	1	1	1	4	8	12	1	1	1	1	1	1	1	1	1	1	1	1	1	1	1	1	1	1	1	1
	59-87	3	4	2	2	2	2	1	1	1	1	1	1	1	1	1	1	1	1	1	1	1	1	1	1	1	3	8	11	1	1	1	1	1	1	1	1	1	1	1	1	1	2	1	1	1	1	1	1
	59-872	4	1	2	3	2	2	1	1	1	1	1	1	1	1	1	1	1	1	1	1	1	1	1	1	1	3	6	12	1	1	1	1	1	1	1	1	1	1	1	1	1	1	1	1	1	1	1	1
	59-875	3	1	2	2	2	1	1	1	1	1	1	1	1	1	1	1	1	1	1	1	1	1	1	1	1	3	7	8	1	1	1	1	1	1	1	1	1	1	1	1	1	1	1	1	1	1	1	1
	59-929	3	1	1	2	2	2	1	2	1	1	1	1	1	1	1	1	1	1	1	1	1	1	1	1	1	4	7	3	1	1	1	1	1	1	1	1	1	1	1	1	1	1	1	1	1	1	2	1
	59-930	3	1	2	2	2	2	1	1	1	1	1	1	1	1	1	1	1	1	1	1	1	1	1	1	1	3	9	3	1	1	1	1	1	1	1	1	1	1	1	1	1	1	1	1	1	1	2	1
	59-936	3	1	2	1	1	1	1	1	1	1	1	1	1	1	1	1	1	1	1	1	1	1	1	1	1	4	6	10	1	1	1	1	1	1	1	1	1	1	1	1	1	1	1	1	1	1	1	1
	59-940	3	1	1	2	2	2	1	1	1	1	1	1	1	1	1	1	1	2	1	1	1	2	1	1	1	2	10	9	1	1	1	1	1	1	1	1	1	1	1	1	2	1	1	1	1	1	1	1
	59-950	1	1	1	2	2	1	1	1	1	1	1	1	1	1	1	1	1	1	1	1	1	1	1	1	1	3	10	10	1	1	1	1	1	1	1	1	1	1	1	1	1	1	1	1	1	1	1	1
	59-966	20	1	2	2	3	2	1	1	1	1	1	1	1	1	1	1	1	1	1	1	1	1	1	1	1	4	6	8	1	1	1	1	1	1	1	1	1	1	1	1	1	1	1	1	1	1	1	1
	59-971	3	1	1	2	3	2	1	1	1	1	1	1	1	1	1	1	1	1	1	1	1	1	1	1	1	1	10	11	1	1	1	1	1	1	1	1	1	1	1	1	1	2	1	1	1	1	1	1
	59-987	3	1	1	2	2	2	1	1	1	1	1	1	1	1	1	1	1	1	1	1	1	1	1	1	1	1	9	11	1	1	1	1	1	1	1	1	1	1	1	1	1	2	1	1	1	1	1	1
	59-1002	18	1	2	3	2	2	1	1	1	1	1	1	1	1	1	1	1	1	1	1	1	1	1	1	1	3	9	5	1	1	1	1	1	1	1	1	1	1	1	1	1	1	1	1	1	1	1	2
	59-1044	4	1	1	2	2	2	1	1	1	1	1	1	1	1	1	1	1	1	1	1	1	1	1	1	1	4	6	8	1	1	1	1	1	1	1	2	1	1	1	1	1	1	1	1	1	1	1	1
	59-1088	3	1	1	2	3	2	1	2	1	1	1	1	1	1	1	1	1	1	1	1	1	1	1	1	1	2	10	5	1	1	1	1	1	1	1	1	1	1	1	1	1	1	1	1	1	1	1	1
	59-1105	4	1	2	3	2	2	1	1	1	1	1	1	1	1	1	1	1	1	1	1	1	1	1	1	1	3	9	10	1	1	1	1	1	1	1	1	1	1	1	1	1	1	1	1	1	1	1	1
	59-1118	13	1	1	2	2	2	1	2	1	1	1	1	1	1	1	1	1	1	1	1	1	1	1	1	1	2	8	8	1	1	1	1	1	1	1	1	1	1	1	1	1	1	1	1	1	1	1	1
	59-1123	7	1	1	2	2	2	1	1	1	1	1	1	1	1	1	1	1	1	1	1	1	1	1	1	1	2	8	12	1	1	1	1	1	1	1	1	1	1	1	1	1	1	1	1	1	1	1	1
	59-1143	3	1	2	2	2	2	1	1	1	1	1	1	1	1	1	1	1	1	1	1	1	1	1	1	1	4	7	11	1	1	1	1	1	1	1	1	1	1	1	1	1	2	1	1	1	1	1	1
	59-1196	3	1	1	2	2	2	1	3	1	1	1	1	1	1	1	1	1	1	1	1	1	1	1	1	1	4	5	12	1	1	1	1	1	1	1	1	1	1	1	1	1	1	1	1	1	1	1	1
	59-1212	4	1	2	3	2	2	1	1	1	1	1	1	1	1	1	1	1	1	1	1	1	1	1	1	1	2	8	9	2	1	1	1	1	1	1	1	1	1	1	1	1	1	1	1	1	1	1	1
	59-1213	3	1	2	2	2	2	1	1	1	1	1	1	1	1	1	1	1	1	1	1	1	1	1	1	1	3	6	12	1	1	1	1	1	1	1	1	1	1	1	1	1	1	1	1	1	1	1	1
	59-1234	3	1	2	1	1	1	1	1	1	1	1	1	1	1	1	1	1	1	1	1	1	1	1	1	1	3	9	12	1	1	1	1	1	1	1	1	1	1	1	1	1	1	1	1	1	1	1	1
	59-1254	3	1	2	1	1	1	1	1	1	1	1	1	1	1	1	1	1	1	1	1	1	1	1	1	1	5	7	8	1	1	1	1	1	1	1	1	1	1	1	1	1	1	1	1	1	1	1	1
	59-1257	4	3	2	2	1	1	1	1	1	2	1	1	1	1	1	2	1	1	1	1	1	1	1	1	1	3	9	11	1	1	1	1	1	1	1	1	1	1	1	1	1	2	1	1	1	1	1	1
	59-1263	3	1	1	2	2	2	1	2	1	2	2	1	1	1	1	1	1	1	1	1	1	1	1	1	1	3	9	5	1	1	1	1	1	2	1	1	1	1	1	1	1	1	1	1	1	1	1	1
	59-127	4	4	1	3	2	3	1	1	1	1	1	1	1	1	1	1	1	1	1	1	1	1	1	1	1	6	9	5	1	1	1	1	1	1	1	1	1	1	1	1	1	1	1	1	1	1	1	2
	59-128	5	4	1	2	2	2	2	2	2	1	1	1	1	1	1	1	1	1	1	1	1	1	1	1	1	6	3	8	1	1	1	1	1	1	1	1	1	1	1	1	1	1	1	1	1	1	1	1
	59-1283	4	1	2	1	1	1	1	1	1	1	1	1	1	1	1	1	1	1	1	1	1	1	1	1	1	5	5	8	1	1	1	1	1	1	1	1	1	1	1	1	1	1	1	1	1	1	1	1
	59-1291	4	1	1	3	2	2	1	2	1	1	1	1	1	1	1	1	1	1	1	1	1	1	1	1	1	3	4	10	1	1	1	1	1	1	1	1	1	1	1	1	1	1	1	1	1	1	1	1
	59-1317	4	1	2	1	2	2	1	1	1	1	1	1	1	1	1	1	1	1	1	1	1	1	1	1	1	4	8	10	1	1	1	1	1	1	1	1	1	1	1	1	1	1	1	1	1	1	1	1
	59-1318	28	1	2	2	3	1	1	4	1	1	1	1	1	1	1	1	1	1	1	1	1	1	1	1	1	4	8	9	2	1	1	1	1	1	1	1	1	1	1	1	1	1	1	1	1	1	1	1
	59-1331	4	1	1	1	1	1	1	1	1	1	1	1	1	1	1	1	1	1	1	1	1	1	1	1	1	4	9	5	1	1	1	1	1	1	1	1	1	1	1	1	1	1	1	1	1	1	1	2
	59-1336	4	1	2	3	3	1	1	1	1	1	1	1	1	1	1	1	1	1	1	1	1	1	1	1	1	5	8	5	1	1	1	1	1	1	1	1	1	1	1	1	1	1	1	1	1	1	1	2
	59-1339	3	1	2	3	2	2	1	1	1	1	1	1	1	1	1	1	1	1	1	1	1	1	1	1	1	3	8	5	1	1	1	1	1	1	1	1	1	1	1	1	1	1	1	1	1	1	1	2
	59-1377	3	1	1	2	2	1	1	1	1	1	1	1	1	1	1	1	1	1	1	1	1	1	1	1	1	5	10	3	1	1	1	1	1	1	1	1	1	1	1	1	1	1	1	1	1	1	2	1
	59-1390	4	1	2	2	1	3	1	1	1	1	1	1	1	1	1	1	1	1	1	1	1	1	1	1	1	3	11	10	1	1	1	1	1	1	1	1	1	1	1	1	1	1	1	1	1	1	1	1
	59-1393	3	1	1	2	2	2	1	2	1	2	2	1	1	1	1	1	1	1	1	1	1	1	1	1	1	3	6	8	1	1	1	1	1	1	1	1	1	1	1	1	1	1	1	1	1	1	1	1
	59-1401	3	1	2	2	2	3	2	3	2	2	1	1	1	1	1	2	1	1	1	1	1	1	1	1	1	3	11	3	1	1	1	1	1	1	1	1	1	1	1	1	1	1	1	1	1	1	2	1
	59-1413	3	1	2	2	1	1	1	2	1	1	1	1	1	1	1	1	1	1	1	1	1	1	1	1	1	3	9	9	1	1	1	1	1	1	1	1	1	1	1	1	2	1	1	1	1	1	1	1
	59-1418	3	1	1	1	2	3	1	1	1	1	1	1	1	1	1	1	1	1	1	1	1	1	1	1	1	7	11	11	1	1	1	1	1	1	1	1	1	1	1	1	1	2	1	1	1	1	1	1
	59-145	4	4	1	2	2	2	1	1	1	1	1	1	1	1	1	1	1	2	1	2	1	1	1	1	1	6	6	10	1	1	1	1	1	1	1	1	1	1	1	1	1	1	1	1	1	1	1	1
	59-1454	1	1	2	1	1	1	1	1	1	1	1	1	1	1	1	1	1	1	1	1	1	1	1	1	1	6	7	5	1	1	1	1	1	1	1	1	1	1	1	1	1	1	1	1	1	1	1	2
	59-1459	3	1	1	3	2	2	1	1	1	1	1	1	1	1	1	1	1	1	1	1	1	1	1	1	1	5	6	5	1	1	1	1	1	1	1	1	1	1	1	1	1	1	1	1	1	1	1	2
	59-1495	4	1	2	1	1	3	1	1	1	1	1	1	1	1	1	1	1	1	1	1	1	1	1	1	1	4	9	8	1	1	1	1	1	1	1	1	1	1	1	1	1	1	1	1	1	1	1	1
	59-1504	3	1	2	3	2	2	1	1	1	1	1	1	1	1	1	1	1	1	1	1	1	1	1	1	1	5	9	5	1	1	1	1	1	1	1	1	1	1	1	1	1	1	1	1	1	1	1	2
	59-152	3	1	2	2	2	2	1	1	1	1	1	1	1	1	1	1	1	1	1	1	1	1	1	1	1	4	8	8	1	1	1	1	1	1	1	1	1	1	1	1	1	1	1	1	1	1	1	1
	59-1526	4	1	1	1	3	1	1	1	1	1	1	1	1	1	1	1	1	1	1	1	1	1	1	1	1	3	7	5	1	1	1	1	1	1	1	1	1	1	1	1	1	1	1	1	1	1	1	2
	59-1553	4	1	2	2	2	2	1	1	1	1	1	1	1	1	1	1	1	1	1	1	1	1	1	1	1	3	7	5	1	1	1	1	1	1	1	1	1	1	1	1	1	1	1	1	1	1	1	2
	59-156	4	1	2	3	2	2	1	1	1	1	1	1	1	1	1	1	1	1	1	1	1	1	1	1	1	6	7	5	1	1	1	1	1	1	1	1	1	1	1	1	1	1	1	1	1	1	1	2
	59-1587	3	1	2	3	2	1	1	1	1	1	1	1	1	1	1	1	1	1	1	1	1	1	1	1	1	3	7	10	1	1	1	1	1	1	1	1	1	1	1	1	1	1	1	1	1	1	1	1
	59-1589	4	1	1	2	3	2	1	1	1	1	1	1	1	1	1	1	1	1	1	1	1	1	1	1	1	3	9	10	1	1	1	1	1	1	1	1	1	1	1	1	1	1	1	1	1	1	1	1
	59-1590	3	1	1	2	1	2	1	1	1	2	1	2	1	1	1	1	1	1	1	1	1	1	1	1	1	3	5	8	1	1	1	1	1	1	1	1	1	1	1	1	1	1	1	1	1	1	1	1
	59-1609	4	1	1	3	2	3	1	1	1	1	1	1	1	1	1	1	1	1	1	1	1	1	1	1	1	4	8	5	1	1	1	1	1	1	1	1	1	1	1	1	1	1	1	1	1	1	1	2
	59-1611	3	1	1	2	1	1	1	2	1	1	1	1	1	1	1	1	1	1	1	1	1	1	1	1	1	5	5	8	1	1	1	1	1	1	1	1	1	1	1	1	1	1	1	1	1	1	1	1
	59-1615	4	1	1	3	2	1	1	1	1	1	1	1	1	1	1	1	1	2	2	1	1	1	1	1	1	2	6	5	1	1	1	1	1	1	1	1	1	1	1	1	1	1	1	1	1	1	1	2
	59-1621	3	1	1	3	2	1	1	1	1	1	1	1	1	1	1	1	1	1	1	1	1	1	1	1	1	4	7	8	1	1	1	1	1	1	1	1	1	1	1	1	1	1	1	1	1	1	1	1
	59-1622	3	1	2	2	2	2	1	1	1	1	1	1	1	1	1	1	1	1	1	1	1	1	1	1	1	6	4	10	1	1	1	1	1	1	1	1	1	1	1	1	1	1	1	1	1	1	1	1
	59-1637	4	1	1	3	2	1	1	1	1	1	1	1	1	1	1	1	1	1	1	1	1	1	1	1	1	4	6	5	1	1	1	1	1	1	1	1	1	1	1	1	1	1	1	1	1	1	1	2
	59-167	3	1	1	2	2	2	1	1	1	1	1	1	1	1	1	1	1	1	1	1	1	1	1	1	1	3	2	8	1	1	1	1	1	1	1	1	1	1	1	1	1	1	1	1	1	1	1	1
	59-1675	4	1	2	3	2	2	1	1	1	1	1	1	1	1	1	1	1	1	1	1	1	1	1	1	1	5	8	10	1	1	1	1	1	1	1	1	1	1	1	1	1	1	1	1	1	1	1	1
	59-1691	11	1	1	2	2	2	1	1	1	1	1	1	1	1	1	1	1	1	1	1	1	1	1	1	1	3	8	8	1	1	1	1	1	1	1	1	1	1	1	1	1	1	1	1	1	1	1	1
	59-1715	4	1	2	1	2	1	1	1	1	2	1	1	1	1	1	1	2	1	1	1	1	1	1	1	1	3	9	10	1	1	1	1	1	1	1	1	1	1	1	1	1	1	1	1	1	1	1	1
	59-1777	4	1	1	2	3	2	1	1	1	1	1	1	1	1	1	1	1	1	1	1	1	1	1	1	1	2	10	7	1	1	1	2	1	1	1	1	1	1	1	1	1	1	1	1	1	1	1	1
	59-1780	4	3	1	1	1	1	2	9	4	1	1	1	1	1	1	1	1	1	1	1	1	1	1	1	1	3	8	10	1	1	1	1	1	1	1	1	1	1	1	1	1	1	1	1	1	1	1	1
	59-1799	4	1	1	3	2	3	1	1	1	1	1	1	1	1	1	1	1	1	1	1	1	1	1	1	1	5	8	5	1	1	1	1	1	1	1	1	1	1	1	1	1	1	1	1	1	1	1	2
	59-180	3	1	1	2	2	2	1	1	1	1	1	1	1	1	1	1	1	1	1	1	1	1	1	1	1	4	1	8	1	1	1	1	1	1	1	1	1	1	1	1	1	1	1	1	1	1	1	1
	59-1807	3	1	1	2	2	2	1	1	1	1	1	1	1	1	1	1	1	1	1	1	1	1	1	1	1	4	7	5	1	1	1	1	1	1	1	1	1	1	1	1	1	1	1	1	1	1	1	2
	59-1808	4	1	1	3	2	2	2	2	2	1	1	1	1	1	1	1	1	1	1	1	1	1	1	1	1	7	1	3	1	1	1	1	1	1	1	1	1	1	1	1	1	1	1	1	1	1	2	1
	59-1826	3	1	1	3	2	3	1	1	1	1	1	1	1	1	1	1	1	1	1	1	1	1	1	1	1	5	6	8	1	1	1	1	1	1	1	1	1	1	1	1	1	1	1	1	1	1	1	1
	59-1836	3	1	2	3	2	2	2	3	3	1	1	1	1	1	1	1	1	1	1	1	1	1	1	1	1	3	6	8	1	1	1	1	1	1	1	1	1	1	1	1	1	1	1	1	1	1	1	1
	59-1839	3	1	1	2	2	2	1	1	1	1	1	1	1	1	1	1	1	1	1	1	1	1	1	1	1	2	6	12	1	1	1	1	1	1	1	1	1	1	1	1	1	1	1	1	1	1	1	1
	59-1844	3	3	2	3	3	2	2	3	2	2	2	1	1	1	1	1	1	1	1	1	1	1	1	1	1	5	8	10	1	1	1	1	1	1	1	1	1	1	1	1	1	1	1	1	1	1	1	1
	59-1845	4	1	1	3	2	2	1	1	1	1	1	1	1	1	1	1	1	1	1	1	1	1	1	1	1	3	4	5	1	1	1	1	1	1	1	1	1	1	1	1	1	1	1	1	1	1	1	2
	59-1880	4	1	2	1	2	1	1	1	1	2	2	1	1	1	1	1	1	1	1	1	1	1	1	1	1	5	6	8	1	1	1	1	1	1	1	1	1	1	1	1	1	1	1	1	1	1	1	1
	59-189	3	4	1	1	2	1	1	2	1	1	1	1	1	1	1	1	1	1	1	1	1	1	1	1	1	2	8	3	1	1	1	1	1	1	1	1	1	1	1	1	1	1	1	1	1	1	2	1
	59-1911	3	1	2	2	1	2	1	1	1	2	2	1	1	1	1	1	1	1	1	1	1	1	1	1	1	1	7	8	1	1	1	1	1	1	1	1	1	1	1	1	1	1	1	1	1	1	1	1
	59-1926	4	1	1	2	3	2	1	1	1	2	1	1	1	1	2	1	1	1	1	1	1	1	1	1	1	3	8	7	1	1	1	2	1	1	1	1	1	1	1	1	1	1	1	1	1	1	1	1
	59-1954	4	1	2	3	2	2	1	1	1	1	1	1	1	1	1	1	1	1	1	1	1	1	1	1	1	4	7	5	1	1	1	1	1	1	1	1	1	1	1	1	1	1	1	1	1	1	1	2
	59-1957	4	1	2	1	2	1	1	2	1	1	1	1	1	1	1	1	1	1	1	1	1	1	1	1	1	7	4	10	1	1	1	1	1	1	1	1	1	1	1	1	1	1	1	1	1	1	1	1
	59-1970	4	1	1	2	2	2	1	1	1	1	1	1	1	1	1	1	1	1	1	1	1	1	1	1	1	3	10	11	1	1	1	1	1	1	1	1	1	1	1	1	1	2	1	1	1	1	1	1
	59-199	4	1	2	3	2	1	1	2	1	1	1	1	1	1	1	1	1	1	1	1	1	1	1	1	1	4	6	9	2	1	1	1	1	1	1	1	1	1	1	1	1	1	1	1	1	1	1	1
	59-1991	3	1	1	2	2	2	1	1	1	1	1	1	1	1	1	1	1	1	1	1	1	1	1	1	1	6	8	5	1	1	1	1	1	1	1	1	1	1	1	1	1	1	1	1	1	1	1	2
	59-2007	4	1	1	3	3	2	1	1	1	1	1	1	1	1	1	1	1	1	1	1	1	1	1	1	1	5	9	5	1	1	1	1	1	1	1	1	1	1	1	1	1	1	1	1	1	1	1	2
	59-2008	4	1	2	3	2	2	1	1	1	1	1	1	1	1	1	1	1	1	1	1	1	1	1	1	1	3	7	5	1	1	1	1	1	1	1	1	1	1	1	1	1	1	1	1	1	1	1	2
	59-2020	3	1	1	3	2	3	1	1	1	1	1	1	1	1	1	1	1	1	1	1	1	1	1	1	1	2	6	5	1	1	1	1	1	1	1	1	1	1	1	1	1	1	1	1	1	1	1	2
	59-203	3	1	1	3	2	2	1	2	1	1	1	1	1	1	1	1	1	1	1	1	1	1	1	1	1	7	8	5	1	1	1	1	1	1	1	1	1	1	1	1	1	1	1	1	1	1	1	2
	59-2031	3	1	1	2	2	2	1	1	1	1	1	1	1	1	1	1	1	1	1	1	1	1	1	1	1	3	8	8	1	1	1	1	1	1	1	1	1	1	1	1	1	1	1	1	1	1	1	1
	59-2040	11	1	2	2	2	1	1	1	1	1	1	1	1	1	1	1	1	1	1	1	1	1	1	1	1	4	7	8	1	1	1	1	1	1	1	1	1	1	1	1	1	1	1	1	1	1	1	1
	59-205	3	1	1	2	2	2	1	1	1	1	1	1	1	1	1	1	1	1	1	1	1	1	1	1	1	5	9	8	1	1	1	1	1	1	1	1	1	1	1	1	1	1	1	1	1	1	1	1
	59-2053	3	1	1	2	2	2	2	3	2	2	2	1	1	1	1	1	1	1	1	1	1	1	1	1	1	3	9	8	1	1	1	1	1	1	1	1	1	1	1	1	1	1	1	1	1	1	1	1
	59-2061	3	1	1	2	2	2	2	4	4	1	1	1	1	1	1	1	1	1	1	1	1	1	1	1	1	6	8	10	1	1	1	1	1	1	1	1	1	1	1	1	1	1	1	1	1	1	1	1
	59-2066	3	1	1	3	2	2	1	2	1	1	1	1	1	1	1	1	1	2	1	1	1	2	1	1	1	3	7	8	1	1	1	1	1	1	1	1	1	1	1	1	1	1	1	1	1	1	1	1
	59-2067	3	1	1	2	2	2	1	1	1	1	1	1	1	1	1	1	1	1	1	1	1	1	1	1	1	3	4	10	1	1	1	1	1	1	1	1	1	1	1	1	1	1	1	1	1	1	1	1
	59-207	3	1	1	2	2	2	1	2	1	1	1	1	1	1	1	1	1	1	1	1	1	1	1	1	1	4	8	11	1	1	1	1	1	1	1	1	1	1	1	1	1	2	1	1	1	1	1	1
	59-2107	4	1	2	3	3	1	1	1	1	2	2	1	1	1	1	1	1	1	1	1	1	1	1	1	1	3	8	5	1	1	1	1	1	1	1	1	1	1	1	1	1	1	1	1	1	1	1	2
	59-2112	4	1	2	3	1	2	2	5	2	1	1	1	1	1	1	1	1	1	1	1	1	1	1	1	1	6	5	10	1	1	1	1	1	1	1	1	1	1	1	1	1	1	1	1	1	1	1	1
	59-2113	3	1	1	3	2	2	1	1	1	2	1	1	1	1	1	1	2	2	1	1	1	1	1	2	1	3	8	5	1	1	1	1	1	1	1	1	1	1	1	1	1	1	1	1	1	1	1	2
	59-2115	3	1	1	2	1	1	1	2	1	2	2	1	1	1	1	1	1	1	1	1	1	1	1	1	1	5	7	3	1	1	1	1	1	1	1	1	1	1	1	1	1	1	1	1	1	1	2	1
	59-2158	3	1	2	3	2	2	1	1	1	1	1	1	1	1	1	1	1	1	1	1	1	1	1	1	1	4	8	5	1	1	1	1	1	1	1	1	1	1	1	1	1	1	1	1	1	1	1	2
	59-2159	3	1	2	2	2	2	1	1	1	1	1	1	1	1	1	1	1	1	1	1	1	1	1	1	1	3	8	8	1	1	1	1	1	1	1	1	1	1	1	1	1	1	1	1	1	1	1	1
	59-2167	3	1	2	2	2	2	1	1	1	2	2	1	1	1	1	1	1	1	1	1	1	1	1	1	1	3	8	10	1	1	1	1	1	1	1	1	1	1	1	1	1	1	1	1	1	1	1	1
	59-2215	4	1	1	2	3	2	1	1	1	1	1	1	1	1	1	1	1	1	1	1	1	1	1	1	1	9	7	10	1	1	1	1	1	1	1	1	1	1	1	1	1	1	1	1	1	1	1	1
	59-2220	3	1	1	2	2	2	1	1	1	1	1	1	1	1	1	1	1	1	1	1	1	1	1	1	1	3	9	12	1	1	1	1	1	1	1	1	1	1	1	1	1	1	1	1	1	1	1	1
	59-2226	3	1	1	3	1	1	1	1	1	1	1	1	1	1	1	1	1	1	1	1	1	1	1	1	1	4	8	12	1	1	1	1	1	1	1	1	1	1	1	1	1	1	1	1	1	1	1	1
	59-2233	3	1	2	1	3	1	1	1	1	1	1	1	1	1	1	1	1	1	1	1	1	1	1	1	1	3	9	5	1	1	1	1	1	1	1	1	1	1	1	1	1	1	1	1	1	1	1	2
	59-2265	4	1	1	1	1	1	2	4	3	1	1	1	1	1	1	1	1	1	1	1	1	1	1	1	1	5	10	9	1	1	1	1	1	1	1	1	1	1	1	1	2	1	1	1	1	1	1	1
	59-2291	4	1	2	2	2	2	1	1	1	2	2	1	1	1	1	1	1	1	1	1	1	1	1	1	1	4	5	8	1	1	1	1	1	1	1	1	1	1	1	1	1	1	1	1	1	1	1	1
	59-2300	3	1	1	2	2	2	1	2	1	1	1	1	1	1	1	1	1	1	1	1	1	1	1	1	1	3	7	10	1	1	1	1	1	1	1	1	1	1	1	1	1	1	1	1	1	1	1	1
	59-2311	3	1	2	2	2	2	1	1	1	1	1	1	1	1	1	1	1	1	1	1	1	1	1	1	1	3	6	8	1	1	1	1	1	1	1	1	1	1	1	1	1	1	1	1	1	1	1	1
	59-2329	3	1	1	2	2	2	1	1	1	1	1	1	1	1	1	1	1	1	1	1	1	1	1	1	1	3	7	9	2	1	1	1	1	1	1	1	1	1	1	1	1	1	1	1	1	1	1	1
	59-2331	3	1	1	2	2	2	1	1	1	1	1	1	1	1	1	1	1	1	1	1	1	1	1	1	1	2	5	10	1	1	1	1	1	1	1	1	1	1	1	1	1	1	1	1	1	1	1	1
	59-2334	4	1	1	1	1	1	2	9	5	1	1	1	1	1	1	1	1	1	1	1	1	1	1	1	1	4	6	8	1	1	1	1	1	1	1	1	1	1	1	1	1	1	1	1	1	1	1	1
	59-2336	3	1	2	2	2	2	2	5	2	1	1	1	1	1	1	1	1	1	1	1	1	1	1	1	1	6	6	8	1	1	1	1	1	1	1	1	1	1	1	1	1	1	1	1	1	1	1	1
	59-2339	3	1	2	2	3	3	1	1	1	1	1	1	1	1	1	1	1	1	1	1	1	1	1	1	1	3	10	11	1	1	1	1	1	1	1	1	1	1	1	1	1	2	1	1	1	1	1	1
	59-2354	3	1	2	1	1	1	1	2	1	1	1	1	1	1	1	1	1	1	1	1	1	1	1	1	1	4	9	10	1	1	1	1	1	1	1	1	1	1	1	1	1	1	1	1	1	1	1	1
	59-2361	4	1	2	2	2	2	1	1	1	1	1	1	1	1	1	1	1	1	1	1	1	1	1	1	1	2	8	9	2	1	1	1	1	1	1	1	1	1	1	1	1	1	1	1	1	1	1	1
	59-238	21	4	2	3	2	2	1	1	1	1	1	1	1	1	1	1	1	1	1	1	1	1	1	1	1	4	8	5	1	1	1	1	1	1	1	1	1	1	1	1	1	1	1	1	1	1	1	2
	59-2407	4	1	1	1	1	1	1	1	1	1	1	1	1	1	1	1	1	1	1	1	1	1	1	1	1	8	5	3	1	1	1	1	1	1	1	1	1	1	1	1	1	1	1	1	1	1	2	1
	59-2410	3	1	1	1	2	2	1	2	1	1	1	1	1	1	1	1	1	1	1	1	1	1	1	1	1	5	7	12	1	1	1	1	1	1	1	1	1	1	1	1	1	1	1	1	1	1	1	1
[truncated: 250 more rows]
[truncated: 36 more columns]
